# Supplementary material for: One sixth of Amazonian tree diversity is dependent on river floodplains
Source: Nat Ecol Evol. 2024 Mar 11;8(5):901–11. doi: 10.1038/s41559-024-02364-1 (PMC11090827; doi:10.1038/s41559-024-02364-1)
Supplement: Supplementary file 3 — Supplementary Tables 1 and 3. [file 41559_2024_2364_MOESM3_ESM.xlsx]

## Sheet: Table1_Plot_metadata
ATDNNR	Country	Subdivision	Site	PlotCode	Forest	Latitude	Longitude	PlotSize	PlotType	DBHmin	Year_est	Owner/contact	reference from Endnote (J Ecol US)
4	Brazil	Mato Grosso	Rio von den Steinen, Refugio do Xingu 1	VONST01	Terra Firme	-12.126	-54.078	1	single	10	2000	Carlos Peres	Carlos Peres, unpubl. data
5	Brazil	Mato Grosso	Rio von den Steinen, Refugio do Xingu 2	VONST02	Terra Firme	-12.1434	-54.1052	1	single	10	2000	Carlos Peres	Carlos Peres, unpubl. data
9	Brazil	Roraima	Ilha de Maraca PFRa	IM_PPF	Terra Firme	3.34234	-61.3333	0.75	single	10	1997	Marcelo Trindade Nascimento	Nascimento, M. T., Proctor, J. & Villela, D. M. (1997) Forest structure, floristic composition and soils of an Amazonian monodominant forest on Maracá Island, Roraima, Brazil. Edinburgh Journal of Botany, 54, 1-38.
10	Brazil	Roraima	Ilha de Maraca PFRb	IM_PRF	Terra Firme	3.34234	-61.3333	0.75	single	10	1997	Marcelo Trindade Nascimento	Nascimento, M. T., Proctor, J. & Villela, D. M. (1997) Forest structure, floristic composition and soils of an Amazonian monodominant forest on Maracá Island, Roraima, Brazil. Edinburgh Journal of Botany, 54, 1-38.
11	Brazil	Roraima	Ilha de Maraca PWPa	IM_FWP	Terra Firme	3.34234	-61.3333	0.75	single	10	1997	Marcelo Trindade Nascimento	Nascimento, M. T., Proctor, J. & Villela, D. M. (1997) Forest structure, floristic composition and soils of an Amazonian monodominant forest on Maracá Island, Roraima, Brazil. Edinburgh Journal of Botany, 54, 1-38.
17	Colombia	Meta	Tinigua Park plot 1	TINP_01	Terra Firme	2.62347	-74.0386	1	single	10	2002	Pablo Stevenson	Stevenson, P. R. (2002) Frugivory and seed dispersal by woolly monkeys (Lagothrix lagothrich) at Tinigua National Park, Colombia. PhD Thesis, State University of New York, New York.
18	Colombia	Meta	Tinigua Park plot 2	TINP_02	Varzea	2.62456	-74.0364	1	single	10	2002	Pablo Stevenson	Stevenson, P. R. (2002) Frugivory and seed dispersal by woolly monkeys (Lagothrix lagothrich) at Tinigua National Park, Colombia. PhD Thesis, State University of New York, New York.
19	Colombia	Meta	Tinigua Park plot 3	TINP_03	Terra Firme	2.62092	-74.0414	1	single	10	2002	Pablo Stevenson	Stevenson, P. R. (2002) Frugivory and seed dispersal by woolly monkeys (Lagothrix lagothrich) at Tinigua National Park, Colombia. PhD Thesis, State University of New York, New York.
20	Colombia	Meta	Tinigua Park plot 4	TINP_04	Terra Firme	2.61846	-74.0378	1	single	10	2002	Pablo Stevenson	Stevenson, P. R. (2002) Frugivory and seed dispersal by woolly monkeys (Lagothrix lagothrich) at Tinigua National Park, Colombia. PhD Thesis, State University of New York, New York.
21	Colombia	Meta	Tinigua Park plot 6	TINP_06	Terra Firme	2.61601	-74.0404	1	single	10	2002	Pablo Stevenson	Stevenson, P. R. (2002) Frugivory and seed dispersal by woolly monkeys (Lagothrix lagothrich) at Tinigua National Park, Colombia. PhD Thesis, State University of New York, New York.
22	French Guiana	Saül	Saül, La Douane	SLD	Terra Firme	3.62249	-53.1817	1	single	10	2001	Daniel Sabatier, Jean-François Molino	Sabatier, D. & Molino, J.-F. unpubl. data
23	French Guiana	Régina	Montagne Tortue	TORT1	Terra Firme	4.22167	-52.4134	1	single	10	2002	Daniel Sabatier, Jean-François Molino	Sabatier, D. & Molino, J.-F. unpubl. data
24	French Guiana	Régina	Montagne Tortue	TORT2	Terra Firme	4.21774	-52.4114	1	single	10	2002	Daniel Sabatier, Jean-François Molino	Sabatier, D. & Molino, J.-F. unpubl. data
25	Peru	Cusco	Pagoreni	CAM_04	Terra Firme	-11.7858	-72.7014	1	single	10	1998	Alfonso Alonso, Francisco Dallmeier, Percy Núñez Vargas, William Nauray	Alonso, A., Dalmeijer, F., Mistry, S., Ros, C., Udvardy, S., Comiskey, J., Núñez, P., Chuspe , M. E., Baldeón, S., Betrán, H., Santistebán, J. & Valencia, G. (1998) Flora I. Biodiversity assessment and long term monitoring, lower Urubamba Region. Biodiversity assessment in the lower Urubamba Region, Perú. SI/MAB Series #2 (eds A. Alonso & F. Dalmeijer). SI/MAB.
26	Peru	Cusco	Peruanita	CAM_05	Terra Firme	-11.6756	-72.9922	1	single	10	1998	Alfonso Alonso, Francisco Dallmeier, Percy Núñez Vargas, William Nauray	Alonso, A., Dalmeijer, F., Mistry, S., Ros, C., Udvardy, S., Comiskey, J., Núñez, P., Chuspe , M. E., Baldeón, S., Betrán, H., Santistebán, J. & Valencia, G. (1998) Flora I. Biodiversity assessment and long term monitoring, lower Urubamba Region. Biodiversity assessment in the lower Urubamba Region, Perú. SI/MAB Series #2 (eds A. Alonso & F. Dalmeijer). SI/MAB.
29	Suriname	Sipaliwini	Nassau Mts 1	NM_01P	Terra Firme	4.78425	-54.618	1	single	10	2003	Hans ter Steege, Olaf Bánki	Bánki, O. S., ter Steege, H., Jansen-Jacobs, M. J. & Raghoenandan, U. P. D. (2003) Plant diversity of the Nassau Mountains Suriname. Report of the 2003 Expedition. NHN-Utrecht, BBS-Paramaribo.
30	Suriname	Sipaliwini	Nassau Mts 2	NM_02P	Terra Firme	4.81526	-54.612	0.55	single	10	2003	Hans ter Steege, Olaf Bánki	Bánki, O. S., ter Steege, H., Jansen-Jacobs, M. J. & Raghoenandan, U. P. D. (2003) Plant diversity of the Nassau Mountains Suriname. Report of the 2003 Expedition. NHN-Utrecht, BBS-Paramaribo.
31	Suriname	Sipaliwini	Nassau Mts 3	NM_03P	Terra Firme	4.81566	-54.6034	1	single	10	2003	Hans ter Steege, Olaf Bánki	Bánki, O. S., ter Steege, H., Jansen-Jacobs, M. J. & Raghoenandan, U. P. D. (2003) Plant diversity of the Nassau Mountains Suriname. Report of the 2003 Expedition. NHN-Utrecht, BBS-Paramaribo.
32	Suriname	Sipaliwini	Nassau Mts 4	NM_04L	Terra Firme	4.92983	-54.5235	1	single	10	2003	Hans ter Steege, Olaf Bánki	Bánki, O. S., ter Steege, H., Jansen-Jacobs, M. J. & Raghoenandan, U. P. D. (2003) Plant diversity of the Nassau Mountains Suriname. Report of the 2003 Expedition. NHN-Utrecht, BBS-Paramaribo.
33	Suriname	Sipaliwini	Nassau Mts 5	NM_05L	Terra Firme	4.93429	-54.5157	1	single	10	2003	Hans ter Steege, Olaf Bánki	Bánki, O. S., ter Steege, H., Jansen-Jacobs, M. J. & Raghoenandan, U. P. D. (2003) Plant diversity of the Nassau Mountains Suriname. Report of the 2003 Expedition. NHN-Utrecht, BBS-Paramaribo.
34	Suriname	Sipaliwini	Nassau Mts 6	NM_06P	Terra Firme	4.82729	-54.6122	1	single	10	2003	Hans ter Steege, Olaf Bánki	Bánki, O. S., ter Steege, H., Jansen-Jacobs, M. J. & Raghoenandan, U. P. D. (2003) Plant diversity of the Nassau Mountains Suriname. Report of the 2003 Expedition. NHN-Utrecht, BBS-Paramaribo.
38	Bolivia	Santa Cruz	Acuario AC1	ACU_01	Terra Firme	-15.2461	-61.2428	1	single	10	1996	Tim Killeen	Panfil, S. T., Killeen, T. J., A., L., Saldias, M., Guillen, R., Grimwood, T., Foster, P., Sanches, L., Caballero, J. & Jardim, A. (unpublished report) Regional patterns of tree diversiy at the edge of the Amazon (Santa Cruz, Bolivi).
39	Bolivia	Santa Cruz	Acuario AC2	ACU_02	Terra Firme	-15.2461	-61.2428	1	single	10	1996	Tim Killeen	Panfil, S. T., Killeen, T. J., A., L., Saldias, M., Guillen, R., Grimwood, T., Foster, P., Sanches, L., Caballero, J. & Jardim, A. (unpublished report) Regional patterns of tree diversiy at the edge of the Amazon (Santa Cruz, Bolivi).
40	Bolivia	Santa Cruz	Bosque Continuo BC1	NKC_01	Terra Firme	-14.3117	-60.5372	1	single	10	1999	Tim Killeen	Panfil, S. T., Killeen, T. J., A., L., Saldias, M., Guillen, R., Grimwood, T., Foster, P., Sanches, L., Caballero, J. & Jardim, A. (unpublished report) Regional patterns of tree diversiy at the edge of the Amazon (Santa Cruz, Bolivi).
41	Bolivia	Santa Cruz	Bosque Continuo BC2	NKC_02	Terra Firme	-14.2906	-60.5275	1	single	10	1999	Tim Killeen	Panfil, S. T., Killeen, T. J., A., L., Saldias, M., Guillen, R., Grimwood, T., Foster, P., Sanches, L., Caballero, J. & Jardim, A. (unpublished report) Regional patterns of tree diversiy at the edge of the Amazon (Santa Cruz, Bolivi).
42	Bolivia	Santa Cruz	Cerro Pelao 1	CRP_01	Terra Firme	-14.538	-61.5003	1	single	10	1993	Tim Killeen	Panfil, S. T., Killeen, T. J., A., L., Saldias, M., Guillen, R., Grimwood, T., Foster, P., Sanches, L., Caballero, J. & Jardim, A. (unpublished report) Regional patterns of tree diversiy at the edge of the Amazon (Santa Cruz, Bolivi).
43	Bolivia	Santa Cruz	Cerro Pelao 2	CRP_02	Terra Firme	-14.5384	-61.4982	1	single	10	1993	Tim Killeen	Panfil, S. T., Killeen, T. J., A., L., Saldias, M., Guillen, R., Grimwood, T., Foster, P., Sanches, L., Caballero, J. & Jardim, A. (unpublished report) Regional patterns of tree diversiy at the edge of the Amazon (Santa Cruz, Bolivi).
44	Bolivia	Santa Cruz	Chore CH1	CHO_01	Terra Firme	-14.3856	-61.1478	1	single	10	1995	Tim Killeen	Panfil, S. T., Killeen, T. J., A., L., Saldias, M., Guillen, R., Grimwood, T., Foster, P., Sanches, L., Caballero, J. & Jardim, A. (unpublished report) Regional patterns of tree diversiy at the edge of the Amazon (Santa Cruz, Bolivi).
45	Bolivia	Santa Cruz	Chore CH2	CHO_02	Terra Firme	-14.3489	-61.1608	1	single	10	1995	Tim Killeen	Panfil, S. T., Killeen, T. J., A., L., Saldias, M., Guillen, R., Grimwood, T., Foster, P., Sanches, L., Caballero, J. & Jardim, A. (unpublished report) Regional patterns of tree diversiy at the edge of the Amazon (Santa Cruz, Bolivi).
46	Bolivia	Santa Cruz	Enano EN1	NKE_01	Terra Firme	-13.6428	-60.8919	1	single	10	1996	Tim Killeen	Panfil, S. T., Killeen, T. J., A., L., Saldias, M., Guillen, R., Grimwood, T., Foster, P., Sanches, L., Caballero, J. & Jardim, A. (unpublished report) Regional patterns of tree diversiy at the edge of the Amazon (Santa Cruz, Bolivi).
47	Bolivia	Santa Cruz	Enano EN2	NKE_02	Terra Firme	-13.6428	-60.8919	1	single	10	1996	Tim Killeen	Panfil, S. T., Killeen, T. J., A., L., Saldias, M., Guillen, R., Grimwood, T., Foster, P., Sanches, L., Caballero, J. & Jardim, A. (unpublished report) Regional patterns of tree diversiy at the edge of the Amazon (Santa Cruz, Bolivi).
48	Bolivia	Santa Cruz	Flor de Oro FOb	FOb	Igapo	-13.5708	-61.0247	1	single	10	1994	Tim Killeen	Panfil, S. T., Killeen, T. J., A., L., Saldias, M., Guillen, R., Grimwood, T., Foster, P., Sanches, L., Caballero, J. & Jardim, A. (unpublished report) Regional patterns of tree diversiy at the edge of the Amazon (Santa Cruz, Bolivi).
49	Bolivia	Santa Cruz	Huanchaca I H1-1	HCC_11	Terra Firme	-13.9136	-60.8161	1	single	10	1994	Tim Killeen	Panfil, S. T., Killeen, T. J., A., L., Saldias, M., Guillen, R., Grimwood, T., Foster, P., Sanches, L., Caballero, J. & Jardim, A. (unpublished report) Regional patterns of tree diversiy at the edge of the Amazon (Santa Cruz, Bolivi).
50	Bolivia	Santa Cruz	Huanchaca I H1-2	HCC_12	Terra Firme	-13.9136	-60.8161	1	single	10	1994	Tim Killeen	Panfil, S. T., Killeen, T. J., A., L., Saldias, M., Guillen, R., Grimwood, T., Foster, P., Sanches, L., Caballero, J. & Jardim, A. (unpublished report) Regional patterns of tree diversiy at the edge of the Amazon (Santa Cruz, Bolivi).
51	Bolivia	Santa Cruz	Huanchaca Dos, plot1	HCC_21	Terra Firme	-13.8858	-60.7333	1	single	10	1996	Luzmila Arroyo, Oliver Phillips	Lopez-Gonzalez, G., Lewis, S. L., Burkitt, M., T.R., B. & Phillips, O. L. (2009) ForestPlots.net Database. www.forestplots.net.
52	Bolivia	Santa Cruz	Huanchaca Dos, plot2	HCC_22	Terra Firme	-13.8858	-60.7333	1	single	10	1996	Luzmila Arroyo, Oliver Phillips	Lopez-Gonzalez, G., Lewis, S. L., Burkitt, M., T.R., B. & Phillips, O. L. (2009) ForestPlots.net Database. www.forestplots.net.
53	Bolivia	Santa Cruz	Isla IH2-3	HCC_23	Terra Firme	-14.5608	-60.7486	1	single	10	1999	Tim Killeen	Panfil, S. T., Killeen, T. J., A., L., Saldias, M., Guillen, R., Grimwood, T., Foster, P., Sanches, L., Caballero, J. & Jardim, A. (unpublished report) Regional patterns of tree diversiy at the edge of the Amazon (Santa Cruz, Bolivi).
54	Bolivia	Santa Cruz	Isla IH2-4	HCC_24	Terra Firme	-14.5675	-60.7478	1	single	10	1999	Tim Killeen	Panfil, S. T., Killeen, T. J., A., L., Saldias, M., Guillen, R., Grimwood, T., Foster, P., Sanches, L., Caballero, J. & Jardim, A. (unpublished report) Regional patterns of tree diversiy at the edge of the Amazon (Santa Cruz, Bolivi).
55	Bolivia	Santa Cruz	Las Gamas LG-b	NKG_01	Terra Firme	-14.8031	-60.3925	1	single	10	1993	Tim Killeen	Panfil, S. T., Killeen, T. J., A., L., Saldias, M., Guillen, R., Grimwood, T., Foster, P., Sanches, L., Caballero, J. & Jardim, A. (unpublished report) Regional patterns of tree diversiy at the edge of the Amazon (Santa Cruz, Bolivi).
56	Bolivia	Santa Cruz	Las Torres LT-1	NKT_01	Terra Firme	-13.6522	-60.8294	1	single	10	1993	Tim Killeen	Panfil, S. T., Killeen, T. J., A., L., Saldias, M., Guillen, R., Grimwood, T., Foster, P., Sanches, L., Caballero, J. & Jardim, A. (unpublished report) Regional patterns of tree diversiy at the edge of the Amazon (Santa Cruz, Bolivi).
57	Bolivia	Santa Cruz	Las Torres LT-2	NKT_02	Terra Firme	-13.6539	-60.8311	1	single	10	1993	Tim Killeen	Panfil, S. T., Killeen, T. J., A., L., Saldias, M., Guillen, R., Grimwood, T., Foster, P., Sanches, L., Caballero, J. & Jardim, A. (unpublished report) Regional patterns of tree diversiy at the edge of the Amazon (Santa Cruz, Bolivi).
59	Bolivia	Santa Cruz	Las Londras, plot 1	LSL_01	Igapo	-14.4042	-61.1439	1	single	10	1996	Tim Killeen	Panfil, S. T., Killeen, T. J., A., L., Saldias, M., Guillen, R., Grimwood, T., Foster, P., Sanches, L., Caballero, J. & Jardim, A. (unpublished report) Regional patterns of tree diversiy at the edge of the Amazon (Santa Cruz, Bolivi).
60	Bolivia	Santa Cruz	Las Londras, plot 2	LSL_02	Igapo	-14.4042	-61.1439	1	single	10	1996	Tim Killeen	Panfil, S. T., Killeen, T. J., A., L., Saldias, M., Guillen, R., Grimwood, T., Foster, P., Sanches, L., Caballero, J. & Jardim, A. (unpublished report) Regional patterns of tree diversiy at the edge of the Amazon (Santa Cruz, Bolivi).
61	Bolivia	Santa Cruz	Los Fierros Bosque I	LFB_01	Terra Firme	-14.6158	-60.8711	1	single	10	1993	Tim Killeen	Panfil, S. T., Killeen, T. J., A., L., Saldias, M., Guillen, R., Grimwood, T., Foster, P., Sanches, L., Caballero, J. & Jardim, A. (unpublished report) Regional patterns of tree diversiy at the edge of the Amazon (Santa Cruz, Bolivi).
62	Bolivia	Santa Cruz	Los Fierros Bosque II	LFB_02	Terra Firme	-14.6147	-60.8664	1	single	10	1993	Tim Killeen	Panfil, S. T., Killeen, T. J., A., L., Saldias, M., Guillen, R., Grimwood, T., Foster, P., Sanches, L., Caballero, J. & Jardim, A. (unpublished report) Regional patterns of tree diversiy at the edge of the Amazon (Santa Cruz, Bolivi).
63	Bolivia	Santa Cruz	Monte Cristo CR1	NKM_01	Igapo	-14.6417	-61.1583	1	single	10	1995	Tim Killeen	Panfil, S. T., Killeen, T. J., A., L., Saldias, M., Guillen, R., Grimwood, T., Foster, P., Sanches, L., Caballero, J. & Jardim, A. (unpublished report) Regional patterns of tree diversiy at the edge of the Amazon (Santa Cruz, Bolivi).
64	Bolivia	Santa Cruz	Monte Cristo CR2	NKM_02	Igapo	-14.7111	-61.1542	1	single	10	1995	Tim Killeen	Panfil, S. T., Killeen, T. J., A., L., Saldias, M., Guillen, R., Grimwood, T., Foster, P., Sanches, L., Caballero, J. & Jardim, A. (unpublished report) Regional patterns of tree diversiy at the edge of the Amazon (Santa Cruz, Bolivi).
65	Bolivia	Santa Cruz	Monte Verde MV1	NKV_01	Igapo	-14.9408	-61.1331	1	single	10	1995	Tim Killeen	Panfil, S. T., Killeen, T. J., A., L., Saldias, M., Guillen, R., Grimwood, T., Foster, P., Sanches, L., Caballero, J. & Jardim, A. (unpublished report) Regional patterns of tree diversiy at the edge of the Amazon (Santa Cruz, Bolivi).
66	Bolivia	Santa Cruz	San Roque SR1	SRq_01	Terra Firme	-14.9997	-61.2214	1	single	10	1995	Tim Killeen	Panfil, S. T., Killeen, T. J., A., L., Saldias, M., Guillen, R., Grimwood, T., Foster, P., Sanches, L., Caballero, J. & Jardim, A. (unpublished report) Regional patterns of tree diversiy at the edge of the Amazon (Santa Cruz, Bolivi).
68	Brazil	Pará	Porto Trombetas	TROM_01	Terra Firme	-1.46667	-56.3833	1	single	10	2000	Rafael Salomão	Salomão, R. P., de Matos, A.H. & Rosa, N.A. (2002) Dinâmica do sub-bosque do estado arbóreo de floresta tropical prímario fragmentada na Amazônia oriental. Boletim do Museu Paraense Emílio Goeldi. Serie Botânica.
70	Brazil	Pará	Porto Trombetas	TROM_02	Terra Firme	-1.46667	-56.3833	1	single	10	2000	Rafael Salomão	Salomão, R. P., de Matos, A.H. & Rosa, N.A. (2002) Dinâmica do sub-bosque do estado arbóreo de floresta tropical prímario fragmentada na Amazônia oriental. Boletim do Museu Paraense Emílio Goeldi. Serie Botânica.
74	Colombia	Amazonas	PNN Chiribiquete 1	CHIRB_01	Igapo	0.06667	-72.45	1	single	10	2003	Patricio von Hildebrand, Juan Fernando Phillips	Fundación Puerto Rastrojo unpubl. data
75	Colombia	Amazonas	PNN Chiribiquete 2	CHIRB_02	Terra Firme	0.06667	-72.45	1	single	10	2003	Patricio von Hildebrand, Juan Fernando Phillips	Fundación Puerto Rastrojo unpubl. data
76	Colombia	Amazonas	PNN Chiribiquete 3	CHIRB_03	Terra Firme	0.06667	-72.45	1	single	10	2003	Patricio von Hildebrand, Juan Fernando Phillips	Fundación Puerto Rastrojo unpubl. data
77	Colombia	Amazonas	PNN Chiribiquete 4	CHIRB_04	Terra Firme	0.06667	-72.45	1	single	10	2003	Patricio von Hildebrand, Juan Fernando Phillips	Fundación Puerto Rastrojo unpubl. data
78	Colombia	Amazonas	PNN Chiribiquete 5	CHIRB_05	Terra Firme	0.06667	-72.45	1	single	10	2003	Patricio von Hildebrand, Juan Fernando Phillips	Fundación Puerto Rastrojo unpubl. data
82	Ecuador	Sucumbios	Yuturi	YUTURI	Terra Firme	-0.53333	-76.05	1	single	10	2003	Juan Ernesto Guevara, Hugo Mogollón, Roosevelt García, Nigel Pitman	Guevara Andino, J. E., Pitman, N. C. A., Ulloa Ulloa, C., Romoleroux, K., Fernández-Fernández, D., Ceron, C., Palacios, W., Neill, D. A., Oleas, N., Altamirano, P., Rivas Torres, G. & ter Steege, H. (2019) Trees of Amazonian Ecuador: a taxonomically verified species list with data on abundance and distribution. Ecology, 100, e02894.
83	Ecuador	Sucumbios	Zancudo	ZANCUDO	Terra Firme	-0.63333	-75.3833	1	single	10	2003	Juan Ernesto Guevara, Hugo Mogollón, Roosevelt García, Nigel Pitman	Guevara Andino, J. E., Pitman, N. C. A., Ulloa Ulloa, C., Romoleroux, K., Fernández-Fernández, D., Ceron, C., Palacios, W., Neill, D. A., Oleas, N., Altamirano, P., Rivas Torres, G. & ter Steege, H. (2019) Trees of Amazonian Ecuador: a taxonomically verified species list with data on abundance and distribution. Ecology, 100, e02894.
84	French Guiana	Saint Elie	Montagne Plomb	MPB1	Terra Firme	5.00273	-52.9335	1	single	10	2002	Daniel Sabatier, Jean-François Molino	Sabatier, D. & Molino, J.-F. unpubl. data
85	French Guiana	Saint Elie	Montagne Plomb	MPB2	Terra Firme	5.01442	-52.9285	1	single	10	2002	Daniel Sabatier, Jean-François Molino	Sabatier, D. & Molino, J.-F. unpubl. data
86	French Guiana	Sinnamary	Paracou, dispositif expérimental	PAR1	Terra Firme	5.27249	-52.9382	0.5	single	10	1996	Daniel Sabatier, Jean-François Molino	Sabatier, D. & Molino, J.-F. unpubl. data
87	French Guiana	Sinnamary	Paracou, dispositif expérimental	PAR11	Terra Firme	5.25604	-52.9296	0.5	single	10	1996	Daniel Sabatier, Jean-François Molino	Sabatier, D. & Molino, J.-F. unpubl. data
88	French Guiana	Sinnamary	Paracou, dispositif expérimental	PAR6	Terra Firme	5.27248	-52.925	0.5	single	10	1996	Daniel Sabatier, Jean-François Molino	Sabatier, D. & Molino, J.-F. unpubl. data
89	Guyana	Upper Demerara-Berbice	Mapenna savanna LB Corantyne	MAPSAV	Terra Firme	5.35	-57.3167	0.74	single	10	1954	D.B. Fanshawe	Fanshawe, D. B. (1954) Forest types of British Guiana. Caribbean Forester, 15, 73-11.
90	Guyana	Upper Demerara-Berbice	Charabaru 1	CHBR_01	Terra Firme	4.94998	-58.359	1	single	10	2003	Hans ter Steege, Olaf Bánki	ter Steege, H. (2004) Tree diversity plots in the Charabaru creek area, upper Berbice, Guyana. NHN-Utrecht., Utrecht.
93	Guyana	Upper Demerara-Berbice	Charabaru 4	CHBR_04	Terra Firme	4.92287	-58.3499	1	single	10	2003	Hans ter Steege, Olaf Bánki	ter Steege, H. (2004) Tree diversity plots in the Charabaru creek area, upper Berbice, Guyana. NHN-Utrecht., Utrecht.
94	Guyana	Cuyuni-Mazaruni	107 M BP road, Esch-Lic Ass. Dycimbe Fac.	BP107M	Terra Firme	5.49	-58.76	1.486	single	10	1954	D.B. Fanshawe	Fanshawe, D. B. (1954) Forest types of British Guiana. Caribbean Forester, 15, 73-11.
96	Guyana	Upper Takutu-Upper Essequibo	Simuni Ck. RB Rupununi	SIM_CK	Terra Firme	3.76667	-59.2833	1.08	single	10	1954	D.B. Fanshawe	Fanshawe, D. B. (1954) Forest types of British Guiana. Caribbean Forester, 15, 73-11.
98	Peru	Loreto	Apayacu	APAYACU	Terra Firme	-3.11667	-72.7125	1	single	10	2003	Nigel Pitman	Pitman et al. unpubl. data
99	Peru	Loreto	Boca Curaray	BOCA_CUR	Terra Firme	-2.37869	-74.0915	1	single	10	2002	Nigel Pitman, Hugo Mogollón, Percy Núñez Vargas, Roosevelt García, Juan Ernesto Guevara	Pitman et al. unpubl. data
100	Peru	Loreto	Buenavista terra firme	BVI_TF	Terra Firme	-4.83444	-72.3903	1	single	10	2003	Nigel Pitman, Roosevelt García, Corine Vriesendorp, Hamilton Beltrán	Pitman et al. unpubl. data
101	Peru	Loreto	Curacinha	CURAC	Terra Firme	-5.05139	-72.7283	1	single	10	2003	Nigel Pitman, Roosevelt García, Corine Vriesendorp, Hamilton Beltrán	Pitman et al. unpubl. data
102	Peru	Loreto	Ingano Llacta	ING_LL	Terra Firme	-1.86952	-74.6678	1	single	10	2002	Nigel Pitman, Hugo Mogollón, Percy Núñez Vargas, Roosevelt García, Juan Ernesto Guevara	Pitman et al. unpubl. data
103	Peru	Loreto	Maronal	MARONAL	Terra Firme	-2.96564	-72.1279	1	single	10	2003	Nigel Pitman, Italo Mesones, Marcos Ríos Paredes	Pitman et al. unpubl. data
104	Peru	Loreto	PV7 polvorín	PV7_P	Terra Firme	-0.884628	-75.2147	1	single	10	2002	Nigel Pitman, Hugo Mogollón, Percy Núñez Vargas, Roosevelt García, Juan Ernesto Guevara	Pitman et al. unpubl. data
105	Peru	Loreto	PV7 terrace	PV7_T	Terra Firme	-0.875156	-75.2056	1	single	10	2002	Nigel Pitman, Hugo Mogollón, Percy Núñez Vargas, Roosevelt García, Juan Ernesto Guevara	Pitman et al. unpubl. data
106	Peru	Loreto	Quebrada Blanco 1	QBL_01	Terra Firme	-4.35911	-73.1589	1	single	10	2003	Nigel Pitman, Marcos Ríos Paredes, Nállarett Dávila	Pitman et al. unpubl. data
107	Peru	Loreto	Quebrada Blanco 2	QBL_02	Terra Firme	-4.35928	-73.1573	1	single	10	2003	Nigel Pitman, Marcos Ríos Paredes, Nállarett Dávila	Pitman et al. unpubl. data
108	Peru	Loreto	Santa María	S_MARIA	Terra Firme	-1.41603	-74.6165	1	single	10	2002	Nigel Pitman, Hugo Mogollón, Percy Núñez Vargas, Roosevelt García, Juan Ernesto Guevara	Pitman et al. unpubl. data
109	Peru	Loreto	Vencedores	VENCED	Terra Firme	-1.13729	-75.0184	1	single	10	2002	Nigel Pitman, Hugo Mogollón, Percy Núñez Vargas, Roosevelt García, Juan Ernesto Guevara	Pitman et al. unpubl. data
110	Peru	Loreto	Yaguas	YAGUAS	Terra Firme	-2.86486	-71.415	1	single	10	2003	Nigel Pitman, Italo Mesones, Marcos Ríos Paredes	Pitman et al. unpubl. data
111	Peru	Ucayali	Caobal floodplain	CAO_FL	Varzea	-10.4164	-71.2151	1	single	10	2002	John Terborgh, Percy Núñez Vargas	Pitman et al. unpubl. data
112	Peru	Ucayali	Caobal terra firme	CAO_TF	Terra Firme	-10.3919	-71.2179	1	single	10	2002	Nigel Pitman, Percy Núñez Vargas	Pitman et al. unpubl. data
113	Peru	Ucayali	Colombiana	COL_TF	Terra Firme	-10.0724	-71.0964	1	single	10	2002	Nigel Pitman, John Terborgh, Percy Núñez Vargas	Pitman et al. unpubl. data
114	Peru	Ucayali	Puerto Esperanza	PRT_ESP	Terra Firme	-9.77719	-70.6772	1	single	10	2002	Nigel Pitman	Nigel Pitman unpubl. data
115	Peru	Ucayali	Tres Bolas	TRBOLAS	Terra Firme	-9.68683	-70.6451	1	single	10	2002	John Terborgh, Percy Núñez Vargas	Pitman et al. unpubl. data
116	Suriname	Brokopondo	Brownsberg 1	BB_01P	Terra Firme	4.92882	-55.2155	1	single	10	2003	Hans ter Steege, Olaf Bánki	ter Steege, H. B., O. S., van Andel, T. R., Behari-Ramdas, J., Ramharakh, G. (2004) Plant diversity in the Brownsberg Nature Park, Suriname. Report of the Nov-Dec 2003 expedition. NHN-Utrecht, BBS-Paramaribo, Utrecht.
117	Suriname	Brokopondo	Brownsberg 2	BB_02P	Terra Firme	4.93232	-55.1938	1	single	10	2003	Hans ter Steege, Olaf Bánki	ter Steege, H. B., O. S., van Andel, T. R., Behari-Ramdas, J., Ramharakh, G. (2004) Plant diversity in the Brownsberg Nature Park, Suriname. Report of the Nov-Dec 2003 expedition. NHN-Utrecht, BBS-Paramaribo, Utrecht.
118	Suriname	Brokopondo	Brownsberg 3	BB_03P	Terra Firme	4.94663	-55.1886	1	single	10	2003	Hans ter Steege, Olaf Bánki	ter Steege, H. B., O. S., van Andel, T. R., Behari-Ramdas, J., Ramharakh, G. (2004) Plant diversity in the Brownsberg Nature Park, Suriname. Report of the Nov-Dec 2003 expedition. NHN-Utrecht, BBS-Paramaribo, Utrecht.
119	Suriname	Brokopondo	Brownsberg 4	BB_04M	Terra Firme	4.97184	-55.1764	1	single	10	2003	Hans ter Steege, Olaf Bánki	ter Steege, H. B., O. S., van Andel, T. R., Behari-Ramdas, J., Ramharakh, G. (2004) Plant diversity in the Brownsberg Nature Park, Suriname. Report of the Nov-Dec 2003 expedition. NHN-Utrecht, BBS-Paramaribo, Utrecht.
120	Suriname	Brokopondo	Brownsberg 5	BB_05L	Terra Firme	4.98666	-55.1954	1	single	10	2003	Hans ter Steege, Olaf Bánki	ter Steege, H. B., O. S., van Andel, T. R., Behari-Ramdas, J., Ramharakh, G. (2004) Plant diversity in the Brownsberg Nature Park, Suriname. Report of the Nov-Dec 2003 expedition. NHN-Utrecht, BBS-Paramaribo, Utrecht.
121	Suriname	Brokopondo	Brownsberg 6	BB_06M	Terra Firme	4.94249	-55.1767	1	single	10	2003	Hans ter Steege, Olaf Bánki	ter Steege, H. B., O. S., van Andel, T. R., Behari-Ramdas, J., Ramharakh, G. (2004) Plant diversity in the Brownsberg Nature Park, Suriname. Report of the Nov-Dec 2003 expedition. NHN-Utrecht, BBS-Paramaribo, Utrecht.
122	Suriname	Brokopondo	Brownsberg 7	BB_07L	Terra Firme	4.92298	-55.1296	1	single	10	2003	Hans ter Steege, Olaf Bánki	ter Steege, H. B., O. S., van Andel, T. R., Behari-Ramdas, J., Ramharakh, G. (2004) Plant diversity in the Brownsberg Nature Park, Suriname. Report of the Nov-Dec 2003 expedition. NHN-Utrecht, BBS-Paramaribo, Utrecht.
123	Suriname	Brokopondo	Brownsberg 8	BB_08L	Terra Firme	4.93231	-55.1444	1	single	10	2003	Hans ter Steege, Olaf Bánki	ter Steege, H. B., O. S., van Andel, T. R., Behari-Ramdas, J., Ramharakh, G. (2004) Plant diversity in the Brownsberg Nature Park, Suriname. Report of the Nov-Dec 2003 expedition. NHN-Utrecht, BBS-Paramaribo, Utrecht.
124	Venezuela	Bolivar	Corozal	CORO_01	Terra Firme	6.91667	-66.5	1	single	10	1990	Brian Boom	Boom, B. M. (1990) Flora and vegetation of the Guayana-Llanos ecotone in Estado Bolívar, Venezuela. Memoirs of the New York Botanical Garden, 64, 254-278.
126	Bolivia	La Paz	Parque Nacional-ANMI Madidi. Arroyo Rudidi, sobre el río Tuichi.	PP_Tuichi_4	Terra Firme	-14.3573	-67.9613	1	single	10	2002	Sebastián Tello, Alfredo Fuentes, Alejandro Araujo-Murakami	http://www.mobot.org/MOBOT/Research/madidi/algunos.html
127	Brazil	Amazonas	Lago Janauari	LAGOJAN	Varzea	-3.33333	-60.2833	0.5	single	10	1997	Iêda Leão do Amaral	Amaral, I. L., Adis, J. & Prance, G. T. (1997) On the vegetation of a seasonal mixedwater inundation forest near Manaus, Brazilian Amazonia. Amazoniana, 14, 335-347.
128	Colombia	Amazonas	Lorena E02	LOR_01	Terra Firme	-3.05	-69.9833	1	single	10	2005	Agustín Rudas, Adriana Prieto	Rudas & Prieto unpubl. data (RAINFOR)
129	Colombia	Amazonas	Lorena U02	LOR_02	Terra Firme	-3.05	-70	1	single	10	2005	Agustín Rudas, Adriana Prieto	Rudas & Prieto unpubl. data (RAINFOR)
130	Colombia	Amazonas	Pudre E01	AGP_01	Terra Firme	-3.71667	-70.3	1	single	10	2005	Agustín Rudas, Adriana Prieto	Rudas & Prieto unpubl. data (RAINFOR)
131	Colombia	Amazonas	Pudre U01	AGP_02	Terra Firme	-3.71667	-70.291	1	single	10	2005	Agustín Rudas, Adriana Prieto	Rudas & Prieto unpubl. data (RAINFOR)
132	Ecuador	Orellana	Chucula	CHUCULA	Varzea	-0.63417	-75.2358	1	single	10	2001	Hugo Mogollón, Juan Ernesto Guevara	Guevara Andino, J. E., Pitman, N. C. A., Ulloa Ulloa, C., Romoleroux, K., Fernández-Fernández, D., Ceron, C., Palacios, W., Neill, D. A., Oleas, N., Altamirano, P., Rivas Torres, G. & ter Steege, H. (2019) Trees of Amazonian Ecuador: a taxonomically verified species list with data on abundance and distribution. Ecology, 100, e02894.
133	Ecuador	Orellana	ECY	ECY_01	Terra Firme	-0.63333	-76.5	1	single	10	2003	Salgado Peñaherrera	Salgado-Peñaherrera, S. A. & Asanza, J. J. (2003) Vegetation composition on one hectare of terra firme forest in Yasuni National Park, Ecuador. Lyonia, 7, 63-82.
134	Ecuador	Orellana	Km 21	KM21	Terra Firme	-0.55444	-76.5206	1	single	10	2001	Hugo Mogollón, Juan Ernesto Guevara	Guevara Andino, J. E., Pitman, N. C. A., Ulloa Ulloa, C., Romoleroux, K., Fernández-Fernández, D., Ceron, C., Palacios, W., Neill, D. A., Oleas, N., Altamirano, P., Rivas Torres, G. & ter Steege, H. (2019) Trees of Amazonian Ecuador: a taxonomically verified species list with data on abundance and distribution. Ecology, 100, e02894.
138	Ecuador	Orellana	Pilimosca	PILIMOSCA	Varzea	-0.56444	-75.2381	1	single	10	2001	Hugo Mogollón, Juan Ernesto Guevara	Guevara Andino, J. E., Pitman, N. C. A., Ulloa Ulloa, C., Romoleroux, K., Fernández-Fernández, D., Ceron, C., Palacios, W., Neill, D. A., Oleas, N., Altamirano, P., Rivas Torres, G. & ter Steege, H. (2019) Trees of Amazonian Ecuador: a taxonomically verified species list with data on abundance and distribution. Ecology, 100, e02894.
139	Ecuador	Orellana	Saladero	SALADERO	Terra Firme	-0.80833	-76.3989	1	single	10	2002	Hugo Mogollón, Juan Ernesto Guevara	Guevara Andino, J. E., Pitman, N. C. A., Ulloa Ulloa, C., Romoleroux, K., Fernández-Fernández, D., Ceron, C., Palacios, W., Neill, D. A., Oleas, N., Altamirano, P., Rivas Torres, G. & ter Steege, H. (2019) Trees of Amazonian Ecuador: a taxonomically verified species list with data on abundance and distribution. Ecology, 100, e02894.
140	Ecuador	Orellana	Tigrillo	TIGRILLO	Terra Firme	-0.6575	-76.3567	1	single	10	2001	Hugo Mogollón, Juan Ernesto Guevara	Guevara Andino, J. E., Pitman, N. C. A., Ulloa Ulloa, C., Romoleroux, K., Fernández-Fernández, D., Ceron, C., Palacios, W., Neill, D. A., Oleas, N., Altamirano, P., Rivas Torres, G. & ter Steege, H. (2019) Trees of Amazonian Ecuador: a taxonomically verified species list with data on abundance and distribution. Ecology, 100, e02894.
146	Ecuador	Sucumbíos	Yarina	YARINA	Terra Firme	-0.56306	-75.23	1	single	10	2001	Hugo Mogollón, Juan Ernesto Guevara	Guevara Andino, J. E., Pitman, N. C. A., Ulloa Ulloa, C., Romoleroux, K., Fernández-Fernández, D., Ceron, C., Palacios, W., Neill, D. A., Oleas, N., Altamirano, P., Rivas Torres, G. & ter Steege, H. (2019) Trees of Amazonian Ecuador: a taxonomically verified species list with data on abundance and distribution. Ecology, 100, e02894.
147	French Guiana	Sinnamary	Piste de St Elie	PSE2B	Terra Firme	5.29732	-53.0555	1	single	10	1988	Daniel Sabatier, Jean-François Molino	Sabatier, D. & Molino, J.-F. unpubl. data
148	French Guiana	Sinnamary	Piste de St Elie	PSE3B	Terra Firme	5.29741	-53.0564	1	single	10	1988	Daniel Sabatier, Jean-François Molino	Sabatier, D. & Molino, J.-F. unpubl. data
149	French Guiana	Sinnamary	Piste de St Elie	PSEP	Terra Firme	5.29214	-53.0563	1	single	10	1991	Daniel Sabatier, Jean-François Molino	Sabatier, D. & Molino, J.-F. unpubl. data
150	French Guiana	Sinnamary	Piste de St Elie	PSER	Terra Firme	5.29166	-53.0549	1	single	10	1991	Daniel Sabatier, Jean-François Molino	Sabatier, D. & Molino, J.-F. unpubl. data
151	Peru	Loreto	Nauta	NAUTA	Terra Firme	-4.45	-73.6167	1	single	10	2003	Nigel Pitman, Elvis Valderrama, Manuel Ahuite, Juan Ernesto Guevara	Pitman et al. unpubl. data
152	Peru	Loreto	Orosa	OROSA	Terra Firme	-3.62464	-72.2427	1	single	10	2004	Nigel Pitman, Marcos Ríos Paredes, Nállarett Dávila, Juan Ernesto Guevara	Pitman et al. unpubl. data
153	Peru	Loreto	San José	S_JOSE	Terra Firme	-2.51064	-73.6607	1	single	10	2003	Nigel Pitman, Marcos Ríos Paredes, Nállarett Dávila, Juan Ernesto Guevara	Pitman et al. unpubl. data
154	Peru	Loreto	Santa Teresa	S_TERESA	Terra Firme	-2.82572	-73.5635	1	single	10	2003	Nigel Pitman, Marcos Ríos Paredes, Nállarett Dávila, Juan Ernesto Guevara	Pitman et al. unpubl. data
155	Peru	Madre de Dios	Blanquillo Collpa	BL_COLL	Varzea	-12.4528	-70.697	2	single	10	2004	John Terborgh, Percy Núñez Vargas	Terborgh & Núñez unpubl. data
156	Peru	Madre de Dios	Cocha Blanquillo	CO_BLANQ	Varzea	-12.4528	-70.697	2	single	10	2004	John Terborgh, Percy Núñez Vargas	Terborgh & Núñez unpubl. data
157	Peru	Madre de Dios	Cocha Sandoval	CO_SAND	Varzea	-12.6122	-69.045	0.7	single	10	2004	John Terborgh, Percy Núñez Vargas	Terborgh & Núñez unpubl. data
158	Peru	Madre de Dios	Rio de las Piedras	RPI_01	Terra Firme	-12.3597	-69.2339	1	single	10	2004	John Terborgh, Percy Núñez Vargas	Terborgh & Núñez unpubl. data
159	Peru	Madre de Dios	Rio Pariamanu	RIO_PARI	Terra Firme	-12.3922	-69.3598	1.06	single	10	2004	John Terborgh, Percy Núñez Vargas	Terborgh & Núñez unpubl. data
160	Peru	Madre de Dios	Rio Tahuamanu	RIO_TAH_01	Terra Firme	-11.3764	-69.6719	1	single	10	2004	John Terborgh, Percy Núñez Vargas	Terborgh & Núñez unpubl. data
161	Peru	Madre de Dios	Rio Tahuamanu	RIO_TAH_02	Varzea	-11.3764	-69.6719	1.06	single	10	2004	John Terborgh, Percy Núñez Vargas	Terborgh & Núñez unpubl. data
168	Brazil	Mato Grosso	Upper Xingu 1	UPXIN_01	Terra Firme	-13.2	-53.3333	1	single	10	2004	Natália Macedo Ivanauskas	Ivanauskas, N. M., Monteiro, R. & Rodrigues, R. R. (2004) Estrutura de um trecho de floresta Amazônica na bacia do alto rio Xingu. Acta Amazonica, 34, 275-299.
169	Brazil	Mato Grosso	Upper Xingu 2	UPXIN_02	Terra Firme	-13.1667	-53.45	1	single	10	2004	Natália Macedo Ivanauskas	Ivanauskas, N. M., Monteiro, R. & Rodrigues, R. R. (2004) Estrutura de um trecho de floresta Amazônica na bacia do alto rio Xingu. Acta Amazonica, 34, 275-299.
170	Brazil	Mato Grosso	Upper Xingu 3	UPXIN_03	Terra Firme	-13.1	-53.3833	1	single	10	2004	Natália Macedo Ivanauskas	Ivanauskas, N. M., Monteiro, R. & Rodrigues, R. R. (2004) Estrutura de um trecho de floresta Amazônica na bacia do alto rio Xingu. Acta Amazonica, 34, 275-299.
171	Brazil	Amazonas	Anavilhanas archipelago ( SLM - Lago do Miuá)	RN_AN4	Igapo	-2.74147	-60.7575	0.27	single	10	2005	Maite Piedade	Piedade, M. T. F., Junk, W. J., Adis, J. & Parolin, P. (2005) Ecologia, zonação e colonização da vegetação arbórea das Ilhas Anavilhanas. Pesquisas Botanica, 56, 117-144.
172	Brazil	Amazonas	Anavilhanas archipelago ( SLP - Lago do Prato)	RN_AN5	Igapo	-2.71772	-60.7458	0.23	single	10	2005	Maite Piedade	Piedade, M. T. F., Junk, W. J., Adis, J. & Parolin, P. (2005) Ecologia, zonação e colonização da vegetação arbórea das Ilhas Anavilhanas. Pesquisas Botanica, 56, 117-144.
175	Brazil	Amazonas	Ducke LO1T0	LO1T0	Terra Firme	-2.92761	-59.9692	0.5	single	10	2004	Bill Magnusson, Carolina Castilho	Castilho, C. V. d. (2004) Variação espacial e temporal da biomassa arbórea viva em 64 km² de floresta de terra-firme na amazônia central. 2004. 87 f. PhD PhD, Instituto Nacional de Pesquisas da Amazônia, Manaus, Manaus.
176	Brazil	Amazonas	Ducke LO1T1000	LO1T1000	Terra Firme	-2.92632	-59.9604	0.5	single	10	2004	Bill Magnusson, Carolina Castilho	Castilho, C. V. d. (2004) Variação espacial e temporal da biomassa arbórea viva em 64 km² de floresta de terra-firme na amazônia central. 2004. 87 f. PhD PhD, Instituto Nacional de Pesquisas da Amazônia, Manaus, Manaus.
177	Brazil	Amazonas	Ducke LO1T2000	LO1T2000	Terra Firme	-2.92499	-59.9514	0.5	single	10	2004	Bill Magnusson, Carolina Castilho	Castilho, C. V. d. (2004) Variação espacial e temporal da biomassa arbórea viva em 64 km² de floresta de terra-firme na amazônia central. 2004. 87 f. PhD PhD, Instituto Nacional de Pesquisas da Amazônia, Manaus, Manaus.
178	Brazil	Amazonas	Ducke LO1T3000	LO1T3000	Terra Firme	-2.92367	-59.9425	0.5	single	10	2004	Bill Magnusson, Carolina Castilho	Castilho, C. V. d. (2004) Variação espacial e temporal da biomassa arbórea viva em 64 km² de floresta de terra-firme na amazônia central. 2004. 87 f. PhD PhD, Instituto Nacional de Pesquisas da Amazônia, Manaus, Manaus.
179	Brazil	Amazonas	Ducke LO1T4000	LO1T4000	Terra Firme	-2.92226	-59.9337	0.5	single	10	2004	Bill Magnusson, Carolina Castilho	Castilho, C. V. d. (2004) Variação espacial e temporal da biomassa arbórea viva em 64 km² de floresta de terra-firme na amazônia central. 2004. 87 f. PhD PhD, Instituto Nacional de Pesquisas da Amazônia, Manaus, Manaus.
180	Brazil	Amazonas	Ducke LO1T5500	LO1T5500	Terra Firme	-2.92024	-59.9204	0.5	single	10	2004	Bill Magnusson, Carolina Castilho	Castilho, C. V. d. (2004) Variação espacial e temporal da biomassa arbórea viva em 64 km² de floresta de terra-firme na amazônia central. 2004. 87 f. PhD PhD, Instituto Nacional de Pesquisas da Amazônia, Manaus, Manaus.
181	Brazil	Amazonas	Ducke LO1T6500	LO1T6500	Terra Firme	-2.91884	-59.9116	0.5	single	10	2004	Bill Magnusson, Carolina Castilho	Castilho, C. V. d. (2004) Variação espacial e temporal da biomassa arbórea viva em 64 km² de floresta de terra-firme na amazônia central. 2004. 87 f. PhD PhD, Instituto Nacional de Pesquisas da Amazônia, Manaus, Manaus.
182	Brazil	Amazonas	Ducke LO1T7500	LO1T7500	Terra Firme	-2.91735	-59.9027	0.5	single	10	2004	Bill Magnusson, Carolina Castilho	Castilho, C. V. d. (2004) Variação espacial e temporal da biomassa arbórea viva em 64 km² de floresta de terra-firme na amazônia central. 2004. 87 f. PhD PhD, Instituto Nacional de Pesquisas da Amazônia, Manaus, Manaus.
184	Brazil	Amazonas	Ducke LO2T1000	LO2T1000	Terra Firme	-2.93527	-59.9589	0.5	single	10	2004	Bill Magnusson, Carolina Castilho	Castilho, C. V. d. (2004) Variação espacial e temporal da biomassa arbórea viva em 64 km² de floresta de terra-firme na amazônia central. 2004. 87 f. PhD PhD, Instituto Nacional de Pesquisas da Amazônia, Manaus, Manaus.
185	Brazil	Amazonas	Ducke LO2T2000	LO2T2000	Terra Firme	-2.93379	-59.95	0.5	single	10	2004	Bill Magnusson, Carolina Castilho	Castilho, C. V. d. (2004) Variação espacial e temporal da biomassa arbórea viva em 64 km² de floresta de terra-firme na amazônia central. 2004. 87 f. PhD PhD, Instituto Nacional de Pesquisas da Amazônia, Manaus, Manaus.
186	Brazil	Amazonas	Ducke LO2T3000	LO2T3000	Terra Firme	-2.93246	-59.9412	0.5	single	10	2004	Bill Magnusson, Carolina Castilho	Castilho, C. V. d. (2004) Variação espacial e temporal da biomassa arbórea viva em 64 km² de floresta de terra-firme na amazônia central. 2004. 87 f. PhD PhD, Instituto Nacional de Pesquisas da Amazônia, Manaus, Manaus.
187	Brazil	Amazonas	Ducke LO2T4500	LO2T4500	Terra Firme	-2.9304	-59.9279	0.5	single	10	2004	Bill Magnusson, Carolina Castilho	Castilho, C. V. d. (2004) Variação espacial e temporal da biomassa arbórea viva em 64 km² de floresta de terra-firme na amazônia central. 2004. 87 f. PhD PhD, Instituto Nacional de Pesquisas da Amazônia, Manaus, Manaus.
188	Brazil	Amazonas	Ducke LO2T5500	LO2T5500	Terra Firme	-2.929	-59.9191	0.5	single	10	2004	Bill Magnusson, Carolina Castilho	Castilho, C. V. d. (2004) Variação espacial e temporal da biomassa arbórea viva em 64 km² de floresta de terra-firme na amazônia central. 2004. 87 f. PhD PhD, Instituto Nacional de Pesquisas da Amazônia, Manaus, Manaus.
189	Brazil	Amazonas	Ducke LO2T6500	LO2T6500	Terra Firme	-2.92759	-59.9102	0.5	single	10	2004	Bill Magnusson, Carolina Castilho	Castilho, C. V. d. (2004) Variação espacial e temporal da biomassa arbórea viva em 64 km² de floresta de terra-firme na amazônia central. 2004. 87 f. PhD PhD, Instituto Nacional de Pesquisas da Amazônia, Manaus, Manaus.
190	Brazil	Amazonas	Ducke LO2T7500	LO2T7500	Terra Firme	-2.92619	-59.9013	0.5	single	10	2004	Bill Magnusson, Carolina Castilho	Castilho, C. V. d. (2004) Variação espacial e temporal da biomassa arbórea viva em 64 km² de floresta de terra-firme na amazônia central. 2004. 87 f. PhD PhD, Instituto Nacional de Pesquisas da Amazônia, Manaus, Manaus.
191	Brazil	Amazonas	Ducke LO3T1500	LO3T1500	Terra Firme	-2.94477	-59.962	0.5	single	10	2004	Bill Magnusson, Carolina Castilho	Castilho, C. V. d. (2004) Variação espacial e temporal da biomassa arbórea viva em 64 km² de floresta de terra-firme na amazônia central. 2004. 87 f. PhD PhD, Instituto Nacional de Pesquisas da Amazônia, Manaus, Manaus.
192	Brazil	Amazonas	Ducke LO3T2500	LO3T2500	Terra Firme	-2.94345	-59.9531	0.5	single	10	2004	Bill Magnusson, Carolina Castilho	Castilho, C. V. d. (2004) Variação espacial e temporal da biomassa arbórea viva em 64 km² de floresta de terra-firme na amazônia central. 2004. 87 f. PhD PhD, Instituto Nacional de Pesquisas da Amazônia, Manaus, Manaus.
194	Brazil	Amazonas	Ducke LO3T4500	LO3T4500	Terra Firme	-2.94064	-59.9354	0.5	single	10	2004	Bill Magnusson, Carolina Castilho	Castilho, C. V. d. (2004) Variação espacial e temporal da biomassa arbórea viva em 64 km² de floresta de terra-firme na amazônia central. 2004. 87 f. PhD PhD, Instituto Nacional de Pesquisas da Amazônia, Manaus, Manaus.
195	Brazil	Amazonas	Ducke LO3T500	LO3T500	Terra Firme	-2.93924	-59.9265	0.5	single	10	2004	Bill Magnusson, Carolina Castilho	Castilho, C. V. d. (2004) Variação espacial e temporal da biomassa arbórea viva em 64 km² de floresta de terra-firme na amazônia central. 2004. 87 f. PhD PhD, Instituto Nacional de Pesquisas da Amazônia, Manaus, Manaus.
196	Brazil	Amazonas	Ducke LO3T5500	LO3T5500	Terra Firme	-2.93783	-59.9177	0.5	single	10	2004	Bill Magnusson, Carolina Castilho	Castilho, C. V. d. (2004) Variação espacial e temporal da biomassa arbórea viva em 64 km² de floresta de terra-firme na amazônia central. 2004. 87 f. PhD PhD, Instituto Nacional de Pesquisas da Amazônia, Manaus, Manaus.
197	Brazil	Amazonas	Ducke LO3T6500	LO3T6500	Terra Firme	-2.93643	-59.9088	0.5	single	10	2004	Bill Magnusson, Carolina Castilho	Castilho, C. V. d. (2004) Variação espacial e temporal da biomassa arbórea viva em 64 km² de floresta de terra-firme na amazônia central. 2004. 87 f. PhD PhD, Instituto Nacional de Pesquisas da Amazônia, Manaus, Manaus.
198	Brazil	Amazonas	Ducke LO3T7500	LO3T7500	Terra Firme	-2.93511	-59.8999	0.5	single	10	2004	Bill Magnusson, Carolina Castilho	Castilho, C. V. d. (2004) Variação espacial e temporal da biomassa arbórea viva em 64 km² de floresta de terra-firme na amazônia central. 2004. 87 f. PhD PhD, Instituto Nacional de Pesquisas da Amazônia, Manaus, Manaus.
199	Brazil	Amazonas	Ducke LO4T1500	LO4T1500	Terra Firme	-2.95369	-59.9606	0.5	single	10	2004	Bill Magnusson, Carolina Castilho	Castilho, C. V. d. (2004) Variação espacial e temporal da biomassa arbórea viva em 64 km² de floresta de terra-firme na amazônia central. 2004. 87 f. PhD PhD, Instituto Nacional de Pesquisas da Amazônia, Manaus, Manaus.
200	Brazil	Amazonas	Ducke LO4T2500	LO4T2500	Terra Firme	-2.95229	-59.9518	0.5	single	10	2004	Bill Magnusson, Carolina Castilho	Castilho, C. V. d. (2004) Variação espacial e temporal da biomassa arbórea viva em 64 km² de floresta de terra-firme na amazônia central. 2004. 87 f. PhD PhD, Instituto Nacional de Pesquisas da Amazônia, Manaus, Manaus.
201	Brazil	Amazonas	Ducke LO4T3500	LO4T3500	Terra Firme	-2.95088	-59.9429	0.5	single	10	2004	Bill Magnusson, Carolina Castilho	Castilho, C. V. d. (2004) Variação espacial e temporal da biomassa arbórea viva em 64 km² de floresta de terra-firme na amazônia central. 2004. 87 f. PhD PhD, Instituto Nacional de Pesquisas da Amazônia, Manaus, Manaus.
202	Brazil	Amazonas	Ducke LO4T4500	LO4T4500	Terra Firme	-2.94948	-59.934	0.5	single	10	2004	Bill Magnusson, Carolina Castilho	Castilho, C. V. d. (2004) Variação espacial e temporal da biomassa arbórea viva em 64 km² de floresta de terra-firme na amazônia central. 2004. 87 f. PhD PhD, Instituto Nacional de Pesquisas da Amazônia, Manaus, Manaus.
204	Brazil	Amazonas	Ducke LO4T5500	LO4T5500	Terra Firme	-2.94667	-59.9163	0.5	single	10	2004	Bill Magnusson, Carolina Castilho	Castilho, C. V. d. (2004) Variação espacial e temporal da biomassa arbórea viva em 64 km² de floresta de terra-firme na amazônia central. 2004. 87 f. PhD PhD, Instituto Nacional de Pesquisas da Amazônia, Manaus, Manaus.
205	Brazil	Amazonas	Ducke LO4T6500	LO4T6500	Terra Firme	-2.94535	-59.9074	0.5	single	10	2004	Bill Magnusson, Carolina Castilho	Castilho, C. V. d. (2004) Variação espacial e temporal da biomassa arbórea viva em 64 km² de floresta de terra-firme na amazônia central. 2004. 87 f. PhD PhD, Instituto Nacional de Pesquisas da Amazônia, Manaus, Manaus.
206	Brazil	Amazonas	Ducke LO4T7500	LO4T7500	Terra Firme	-2.94394	-59.8985	0.5	single	10	2004	Bill Magnusson, Carolina Castilho	Castilho, C. V. d. (2004) Variação espacial e temporal da biomassa arbórea viva em 64 km² de floresta de terra-firme na amazônia central. 2004. 87 f. PhD PhD, Instituto Nacional de Pesquisas da Amazônia, Manaus, Manaus.
207	Brazil	Amazonas	Ducke LO5T1500	LO5T1500	Terra Firme	-2.96261	-59.9593	0.5	single	10	2004	Bill Magnusson, Carolina Castilho	Castilho, C. V. d. (2004) Variação espacial e temporal da biomassa arbórea viva em 64 km² de floresta de terra-firme na amazônia central. 2004. 87 f. PhD PhD, Instituto Nacional de Pesquisas da Amazônia, Manaus, Manaus.
208	Brazil	Amazonas	Ducke LO5T2500	LO5T2500	Terra Firme	-2.96121	-59.9504	0.5	single	10	2004	Bill Magnusson, Carolina Castilho	Castilho, C. V. d. (2004) Variação espacial e temporal da biomassa arbórea viva em 64 km² de floresta de terra-firme na amazônia central. 2004. 87 f. PhD PhD, Instituto Nacional de Pesquisas da Amazônia, Manaus, Manaus.
209	Brazil	Amazonas	Ducke LO5T3500	LO5T3500	Terra Firme	-2.9598	-59.9415	0.5	single	10	2004	Bill Magnusson, Carolina Castilho	Castilho, C. V. d. (2004) Variação espacial e temporal da biomassa arbórea viva em 64 km² de floresta de terra-firme na amazônia central. 2004. 87 f. PhD PhD, Instituto Nacional de Pesquisas da Amazônia, Manaus, Manaus.
210	Brazil	Amazonas	Ducke LO5T4500	LO5T4500	Terra Firme	-2.9584	-59.9326	0.5	single	10	2004	Bill Magnusson, Carolina Castilho	Castilho, C. V. d. (2004) Variação espacial e temporal da biomassa arbórea viva em 64 km² de floresta de terra-firme na amazônia central. 2004. 87 f. PhD PhD, Instituto Nacional de Pesquisas da Amazônia, Manaus, Manaus.
211	Brazil	Amazonas	Ducke LO5T500	LO5T500	Terra Firme	-2.95699	-59.9238	0.5	single	10	2004	Bill Magnusson, Carolina Castilho	Castilho, C. V. d. (2004) Variação espacial e temporal da biomassa arbórea viva em 64 km² de floresta de terra-firme na amazônia central. 2004. 87 f. PhD PhD, Instituto Nacional de Pesquisas da Amazônia, Manaus, Manaus.
212	Brazil	Amazonas	Ducke LO5T5500	LO5T5500	Terra Firme	-2.95559	-59.9149	0.5	single	10	2004	Bill Magnusson, Carolina Castilho	Castilho, C. V. d. (2004) Variação espacial e temporal da biomassa arbórea viva em 64 km² de floresta de terra-firme na amazônia central. 2004. 87 f. PhD PhD, Instituto Nacional de Pesquisas da Amazônia, Manaus, Manaus.
213	Brazil	Amazonas	Ducke LO5T6500	LO5T6500	Terra Firme	-2.95419	-59.906	0.5	single	10	2004	Bill Magnusson, Carolina Castilho	Castilho, C. V. d. (2004) Variação espacial e temporal da biomassa arbórea viva em 64 km² de floresta de terra-firme na amazônia central. 2004. 87 f. PhD PhD, Instituto Nacional de Pesquisas da Amazônia, Manaus, Manaus.
214	Brazil	Amazonas	Ducke LO5T7500	LO5T7500	Terra Firme	-2.95278	-59.8971	0.5	single	10	2004	Bill Magnusson, Carolina Castilho	Castilho, C. V. d. (2004) Variação espacial e temporal da biomassa arbórea viva em 64 km² de floresta de terra-firme na amazônia central. 2004. 87 f. PhD PhD, Instituto Nacional de Pesquisas da Amazônia, Manaus, Manaus.
215	Brazil	Amazonas	Ducke LO6T1500	LO6T1500	Terra Firme	-2.97153	-59.9579	0.5	single	10	2004	Bill Magnusson, Carolina Castilho	Castilho, C. V. d. (2004) Variação espacial e temporal da biomassa arbórea viva em 64 km² de floresta de terra-firme na amazônia central. 2004. 87 f. PhD PhD, Instituto Nacional de Pesquisas da Amazônia, Manaus, Manaus.
217	Brazil	Amazonas	Ducke LO6T3500	LO6T3500	Terra Firme	-2.96864	-59.9401	0.5	single	10	2004	Bill Magnusson, Carolina Castilho	Castilho, C. V. d. (2004) Variação espacial e temporal da biomassa arbórea viva em 64 km² de floresta de terra-firme na amazônia central. 2004. 87 f. PhD PhD, Instituto Nacional de Pesquisas da Amazônia, Manaus, Manaus.
218	Brazil	Amazonas	Ducke LO6T4500	LO6T4500	Terra Firme	-2.96724	-59.9313	0.5	single	10	2004	Bill Magnusson, Carolina Castilho	Castilho, C. V. d. (2004) Variação espacial e temporal da biomassa arbórea viva em 64 km² de floresta de terra-firme na amazônia central. 2004. 87 f. PhD PhD, Instituto Nacional de Pesquisas da Amazônia, Manaus, Manaus.
219	Brazil	Amazonas	Ducke LO6T500	LO6T500	Terra Firme	-2.96583	-59.9224	0.5	single	10	2004	Bill Magnusson, Carolina Castilho	Castilho, C. V. d. (2004) Variação espacial e temporal da biomassa arbórea viva em 64 km² de floresta de terra-firme na amazônia central. 2004. 87 f. PhD PhD, Instituto Nacional de Pesquisas da Amazônia, Manaus, Manaus.
220	Brazil	Amazonas	Ducke LO6T5500	LO6T5500	Terra Firme	-2.96443	-59.9135	0.5	single	10	2004	Bill Magnusson, Carolina Castilho	Castilho, C. V. d. (2004) Variação espacial e temporal da biomassa arbórea viva em 64 km² de floresta de terra-firme na amazônia central. 2004. 87 f. PhD PhD, Instituto Nacional de Pesquisas da Amazônia, Manaus, Manaus.
221	Brazil	Amazonas	Ducke LO6T6500	LO6T6500	Terra Firme	-2.96302	-59.9046	0.5	single	10	2004	Bill Magnusson, Carolina Castilho	Castilho, C. V. d. (2004) Variação espacial e temporal da biomassa arbórea viva em 64 km² de floresta de terra-firme na amazônia central. 2004. 87 f. PhD PhD, Instituto Nacional de Pesquisas da Amazônia, Manaus, Manaus.
222	Brazil	Amazonas	Ducke LO6T7500	LO6T7500	Terra Firme	-2.96162	-59.8957	0.5	single	10	2004	Bill Magnusson, Carolina Castilho	Castilho, C. V. d. (2004) Variação espacial e temporal da biomassa arbórea viva em 64 km² de floresta de terra-firme na amazônia central. 2004. 87 f. PhD PhD, Instituto Nacional de Pesquisas da Amazônia, Manaus, Manaus.
223	Brazil	Amazonas	Ducke LO7T1500	LO7T1500	Terra Firme	-2.98037	-59.9566	0.5	single	10	2004	Bill Magnusson, Carolina Castilho	Castilho, C. V. d. (2004) Variação espacial e temporal da biomassa arbórea viva em 64 km² de floresta de terra-firme na amazônia central. 2004. 87 f. PhD PhD, Instituto Nacional de Pesquisas da Amazônia, Manaus, Manaus.
224	Brazil	Amazonas	Ducke LO7T2500	LO7T2500	Terra Firme	-2.97896	-59.9477	0.5	single	10	2004	Bill Magnusson, Carolina Castilho	Castilho, C. V. d. (2004) Variação espacial e temporal da biomassa arbórea viva em 64 km² de floresta de terra-firme na amazônia central. 2004. 87 f. PhD PhD, Instituto Nacional de Pesquisas da Amazônia, Manaus, Manaus.
225	Brazil	Amazonas	Ducke LO7T3500	LO7T3500	Terra Firme	-2.97756	-59.9388	0.5	single	10	2004	Bill Magnusson, Carolina Castilho	Castilho, C. V. d. (2004) Variação espacial e temporal da biomassa arbórea viva em 64 km² de floresta de terra-firme na amazônia central. 2004. 87 f. PhD PhD, Instituto Nacional de Pesquisas da Amazônia, Manaus, Manaus.
226	Brazil	Amazonas	Ducke LO7T4500	LO7T4500	Terra Firme	-2.97616	-59.9299	0.5	single	10	2004	Bill Magnusson, Carolina Castilho	Castilho, C. V. d. (2004) Variação espacial e temporal da biomassa arbórea viva em 64 km² de floresta de terra-firme na amazônia central. 2004. 87 f. PhD PhD, Instituto Nacional de Pesquisas da Amazônia, Manaus, Manaus.
227	Brazil	Amazonas	Ducke LO7T500	LO7T500	Terra Firme	-2.97483	-59.921	0.5	single	10	2004	Bill Magnusson, Carolina Castilho	Castilho, C. V. d. (2004) Variação espacial e temporal da biomassa arbórea viva em 64 km² de floresta de terra-firme na amazônia central. 2004. 87 f. PhD PhD, Instituto Nacional de Pesquisas da Amazônia, Manaus, Manaus.
228	Brazil	Amazonas	Ducke LO7T5500	LO7T5500	Terra Firme	-2.97327	-59.9121	0.5	single	10	2004	Bill Magnusson, Carolina Castilho	Castilho, C. V. d. (2004) Variação espacial e temporal da biomassa arbórea viva em 64 km² de floresta de terra-firme na amazônia central. 2004. 87 f. PhD PhD, Instituto Nacional de Pesquisas da Amazônia, Manaus, Manaus.
229	Brazil	Amazonas	Ducke LO7T6500	LO7T6500	Terra Firme	-2.97186	-59.9032	0.5	single	10	2004	Bill Magnusson, Carolina Castilho	Castilho, C. V. d. (2004) Variação espacial e temporal da biomassa arbórea viva em 64 km² de floresta de terra-firme na amazônia central. 2004. 87 f. PhD PhD, Instituto Nacional de Pesquisas da Amazônia, Manaus, Manaus.
230	Brazil	Amazonas	Ducke LO7T7500	LO7T7500	Terra Firme	-2.97046	-59.8943	0.5	single	10	2004	Bill Magnusson, Carolina Castilho	Castilho, C. V. d. (2004) Variação espacial e temporal da biomassa arbórea viva em 64 km² de floresta de terra-firme na amazônia central. 2004. 87 f. PhD PhD, Instituto Nacional de Pesquisas da Amazônia, Manaus, Manaus.
231	Brazil	Amazonas	Ducke LO8T1500	LO8T1500	Terra Firme	-2.98929	-59.9552	0.5	single	10	2004	Bill Magnusson, Carolina Castilho	Castilho, C. V. d. (2004) Variação espacial e temporal da biomassa arbórea viva em 64 km² de floresta de terra-firme na amazônia central. 2004. 87 f. PhD PhD, Instituto Nacional de Pesquisas da Amazônia, Manaus, Manaus.
232	Brazil	Amazonas	Ducke LO8T2500	LO8T2500	Terra Firme	-2.98788	-59.9463	0.5	single	10	2004	Bill Magnusson, Carolina Castilho	Castilho, C. V. d. (2004) Variação espacial e temporal da biomassa arbórea viva em 64 km² de floresta de terra-firme na amazônia central. 2004. 87 f. PhD PhD, Instituto Nacional de Pesquisas da Amazônia, Manaus, Manaus.
233	Brazil	Amazonas	Ducke LO8T3500	LO8T3500	Terra Firme	-2.98648	-59.9374	0.5	single	10	2004	Bill Magnusson, Carolina Castilho	Castilho, C. V. d. (2004) Variação espacial e temporal da biomassa arbórea viva em 64 km² de floresta de terra-firme na amazônia central. 2004. 87 f. PhD PhD, Instituto Nacional de Pesquisas da Amazônia, Manaus, Manaus.
234	Brazil	Amazonas	Ducke LO8T4500	LO8T4500	Terra Firme	-2.98499	-59.9285	0.5	single	10	2004	Bill Magnusson, Carolina Castilho	Castilho, C. V. d. (2004) Variação espacial e temporal da biomassa arbórea viva em 64 km² de floresta de terra-firme na amazônia central. 2004. 87 f. PhD PhD, Instituto Nacional de Pesquisas da Amazônia, Manaus, Manaus.
235	Brazil	Amazonas	Ducke LO8T500	LO8T500	Terra Firme	-2.98359	-59.9196	0.5	single	10	2004	Bill Magnusson, Carolina Castilho	Castilho, C. V. d. (2004) Variação espacial e temporal da biomassa arbórea viva em 64 km² de floresta de terra-firme na amazônia central. 2004. 87 f. PhD PhD, Instituto Nacional de Pesquisas da Amazônia, Manaus, Manaus.
236	Brazil	Amazonas	Ducke LO8T5500	LO8T5500	Terra Firme	-2.98218	-59.9107	0.5	single	10	2004	Bill Magnusson, Carolina Castilho	Castilho, C. V. d. (2004) Variação espacial e temporal da biomassa arbórea viva em 64 km² de floresta de terra-firme na amazônia central. 2004. 87 f. PhD PhD, Instituto Nacional de Pesquisas da Amazônia, Manaus, Manaus.
237	Brazil	Amazonas	Ducke LO8T6500	LO8T6500	Terra Firme	-2.9807	-59.9018	0.5	single	10	2004	Bill Magnusson, Carolina Castilho	Castilho, C. V. d. (2004) Variação espacial e temporal da biomassa arbórea viva em 64 km² de floresta de terra-firme na amazônia central. 2004. 87 f. PhD PhD, Instituto Nacional de Pesquisas da Amazônia, Manaus, Manaus.
238	Brazil	Amazonas	Ducke LO8T7500	LO8T7500	Terra Firme	-2.97929	-59.8929	0.5	single	10	2004	Bill Magnusson, Carolina Castilho	Castilho, C. V. d. (2004) Variação espacial e temporal da biomassa arbórea viva em 64 km² de floresta de terra-firme na amazônia central. 2004. 87 f. PhD PhD, Instituto Nacional de Pesquisas da Amazônia, Manaus, Manaus.
239	Brazil	Amazonas	Ducke LO9T1500	LO9T1500	Terra Firme	-2.99821	-59.9539	0.5	single	10	2004	Bill Magnusson, Carolina Castilho	Castilho, C. V. d. (2004) Variação espacial e temporal da biomassa arbórea viva em 64 km² de floresta de terra-firme na amazônia central. 2004. 87 f. PhD PhD, Instituto Nacional de Pesquisas da Amazônia, Manaus, Manaus.
240	Brazil	Amazonas	Ducke LO9T2500	LO9T2500	Terra Firme	-2.9968	-59.9449	0.5	single	10	2004	Bill Magnusson, Carolina Castilho	Castilho, C. V. d. (2004) Variação espacial e temporal da biomassa arbórea viva em 64 km² de floresta de terra-firme na amazônia central. 2004. 87 f. PhD PhD, Instituto Nacional de Pesquisas da Amazônia, Manaus, Manaus.
241	Brazil	Amazonas	Ducke LO9T3500	LO9T3500	Terra Firme	-2.99532	-59.936	0.5	single	10	2004	Bill Magnusson, Carolina Castilho	Castilho, C. V. d. (2004) Variação espacial e temporal da biomassa arbórea viva em 64 km² de floresta de terra-firme na amazônia central. 2004. 87 f. PhD PhD, Instituto Nacional de Pesquisas da Amazônia, Manaus, Manaus.
242	Brazil	Amazonas	Ducke LO9T4500	LO9T4500	Terra Firme	-2.99391	-59.9271	0.5	single	10	2004	Bill Magnusson, Carolina Castilho	Castilho, C. V. d. (2004) Variação espacial e temporal da biomassa arbórea viva em 64 km² de floresta de terra-firme na amazônia central. 2004. 87 f. PhD PhD, Instituto Nacional de Pesquisas da Amazônia, Manaus, Manaus.
243	Brazil	Amazonas	Ducke LO9T500	LO9T500	Terra Firme	-2.99243	-59.9183	0.5	single	10	2004	Bill Magnusson, Carolina Castilho	Castilho, C. V. d. (2004) Variação espacial e temporal da biomassa arbórea viva em 64 km² de floresta de terra-firme na amazônia central. 2004. 87 f. PhD PhD, Instituto Nacional de Pesquisas da Amazônia, Manaus, Manaus.
244	Brazil	Amazonas	Ducke LO9T5500	LO9T5500	Terra Firme	-2.99102	-59.9093	0.5	single	10	2004	Bill Magnusson, Carolina Castilho	Castilho, C. V. d. (2004) Variação espacial e temporal da biomassa arbórea viva em 64 km² de floresta de terra-firme na amazônia central. 2004. 87 f. PhD PhD, Instituto Nacional de Pesquisas da Amazônia, Manaus, Manaus.
245	Brazil	Amazonas	Ducke LO9T6500	LO9T6500	Terra Firme	-2.98954	-59.9004	0.5	single	10	2004	Bill Magnusson, Carolina Castilho	Castilho, C. V. d. (2004) Variação espacial e temporal da biomassa arbórea viva em 64 km² de floresta de terra-firme na amazônia central. 2004. 87 f. PhD PhD, Instituto Nacional de Pesquisas da Amazônia, Manaus, Manaus.
246	Brazil	Amazonas	Ducke LO9T7500	LO9T7500	Terra Firme	-2.98813	-59.8915	0.5	single	10	2004	Bill Magnusson, Carolina Castilho	Castilho, C. V. d. (2004) Variação espacial e temporal da biomassa arbórea viva em 64 km² de floresta de terra-firme na amazônia central. 2004. 87 f. PhD PhD, Instituto Nacional de Pesquisas da Amazônia, Manaus, Manaus.
250	Brazil	Amazonas	Reserva Campinarana TF	RCAMP_01	Terra Firme	-2.58333	-60.0333	1	single	10	1997	Cid Ferreira	Ferreira, C. A. C. (1997) Variação florística e fisionômica da vegetação de transição de campina, campinarana e floresta de terra firme na Amazônia Central, Manaus. MSc MSc, Manaus.
251	Brazil	Amazonas	Team Ducke sede	DUCKE_SEDE	Terra Firme	-2.9321	-59.9648	1	single	10	2005	Iêda Leão do Amaral	TEAM Reserve Ducke, unpubl. data
252	Brazil	Amazonas	Team Ducke Ipiranga	DUCKE_IPI	Terra Firme	-2.99735	-59.8932	1	single	10	2005	Iêda Leão do Amaral	TEAM Reserve Ducke, unpubl. data
253	Brazil	Amazonas	Team ZF3 Cabo Frio	ZF3_CF	Terra Firme	-2.37837	-59.8616	1	single	10	2005	Iêda Leão do Amaral	Amaral, I.L. Team Manaus, unpubl. Data
254	Brazil	Amazonas	Team ZF3 Km37	ZF3_KM37	Terra Firme	-2.44559	-59.7828	1	single	10	2005	Iêda Leão do Amaral	Amaral, I.L. Team Manaus, unpubl. Data
255	Brazil	Amazonas	Tefé, l.Teiú, Mamirauá	TEFE_IT	Varzea	-2.95	-64.9167	2	single	10	2006	Samuel Almeida	Almeida, S. S., Amaral, D. D. & Silva, A. S. L. (2004) Análise florística e estrutura de florestas de várzea no estuário amazônico. Acta Amazonica, 34, 513-524.
257	Brazil	Amazonas	ZF2 Plato	ZF2_PLATO	Terra Firme	-2.601	-60.2126	1	single	10	2006	Iêda Leão do Amaral, Francisca Dionízia de Almeida Matos	Oliveira, A. N., Amaral, I. L., Ramos, M. B. P., Nobre, A. D., Couto, L. B. & Sahdo, R. M. (2008) Composition and floristic-structural diversity of a hectare of terra firme dense forest in Central Amazonia, Amazonas, Brazil. Acta Amazonica, 38, 627-641.
258	Brazil	Amazonas	ZF2 Vertente	ZF2_VERT	Terra Firme	-2.59583	-60.2111	1	single	10	2006	Iêda Leão do Amaral, Francisca Dionízia de Almeida Matos	Oliveira, A. N. & Amaral, I. L. (2004) Florística e fitossociologia de uma floresta de vertente na Amazônia Central, Amazonas, Brasil. Acta Amazonica, 34, 21-34.
260	Brazil	Pará	Afuá, i.Cajúuna-Marajó	AFUA_C	Varzea	-0.083333	-50.3333	1	single	10	2004	Samuel Almeida	Almeida, S. S., Amaral, D. D. & Silva, A. S. L. (2004) Análise florística e estrutura de florestas de várzea no estuário amazônico. Acta Amazonica, 34, 513-524.
261	Brazil	Pará	Afuá, r.Urucu-Marajó	AFUA_U	Varzea	-0.1	-50.45	1	single	10	2006	Samuel Almeida	Plot data provided by Samuel Almeida - need to check the references
262	Brazil	Pará	Anajás-Marajó	ANAJ_M	Varzea	-0.966667	-49.9333	1	single	10	2006	Samuel Almeida	Plot data provided by Samuel Almeida - need to check the references
263	Brazil	Pará	Baixo r. Xingu	XIN_B01	Varzea	-2.63333	-51.9333	1	single	10	2004	Samuel Almeida	Almeida, S. S., Amaral, D. D. & Silva, A. S. L. (2004) Análise florística e estrutura de florestas de várzea no estuário amazônico. Acta Amazonica, 34, 513-524.
264	Brazil	Pará	Barcarena	BACAR_01	Varzea	-1.43333	-48.65	1	single	10	2004	Samuel Almeida	Almeida, S. S., Amaral, D. D. & Silva, A. S. L. (2004) Análise florística e estrutura de florestas de várzea no estuário amazônico. Acta Amazonica, 34, 513-524.
265	Brazil	Pará	Belém, r.Guamá1	BEL_GUA1	Varzea	-1.43333	-48.35	1	single	10	2006	Samuel Almeida	Plot data provided by Samuel Almeida - need to check the references
266	Brazil	Pará	Caxiuana (igapó do Rio Curuá)	CAX_IG	Igapo	-1.74316	-51.4417	0.22	pcq	10	2005	Leandro Ferreira	Ferreira, L. V., Almeida, S. S., Amaral, D. D. & Parolin, P. (2005) Riqueza e composição de espécies da floresta de igapó e várzea da Estação Científica Ferreira Penna: Subsídios para o plano de Manejo da Floresta Nacional de Caxiuanã. Pesquisas Botânica, 56, 103-116.
267	Brazil	Pará	Caxiuana (várzea da Baia de Caxiuanã))	CAX_VAR	Varzea	-1.78091	-51.4276	0.22	pcq	10	2005	Leandro Ferreira	Ferreira, L. V., Almeida, S. S., Amaral, D. D. & Parolin, P. (2005) Riqueza e composição de espécies da floresta de igapó e várzea da Estação Científica Ferreira Penna: Subsídios para o plano de Manejo da Floresta Nacional de Caxiuanã. Pesquisas Botânica, 56, 103-116.
268	Brazil	Pará	Chaves, Marajó	CHAV_M	Varzea	-0.25	-49.65	1	single	10	2004	Samuel Almeida	Almeida, S. S., Amaral, D. D. & Silva, A. S. L. (2004) Análise florística e estrutura de florestas de várzea no estuário amazônico. Acta Amazonica, 34, 513-524.
272	Brazil	Pará	Moju	MOJU_01	Varzea	-1.83333	-48.6333	1	single	10	2006	Samuel Almeida	Plot data provided by Samuel Almeida - need to check the references
273	Brazil	Pará	Tapajos treatment	TAP_TR	Terra Firme	-2.85	-54.9667	1	single	10	1999	LBA Tapajos	Nepstad, D. (2010) LBA-ECO LC-14 Rainfall Exclusion Experiment, Stem Increment, TNF, Brazil: 1999-2006. http://lbaeco.org/cgi-bin/web/investigations/inv_pgp_dataset_profiles.pl?record_id=1305.
274	Brazil	Pará	Tapajos control	TAP_CON	Terra Firme	-2.85	-54.9667	1	single	10	1999	LBA Tapajos	Nepstad, D. (2010) LBA-ECO LC-14 Rainfall Exclusion Experiment, Stem Increment, TNF, Brazil: 1999-2006. http://lbaeco.org/cgi-bin/web/investigations/inv_pgp_dataset_profiles.pl?record_id=1305.
275	Brazil	Pará	Caxiuana Team Plot 1	TEC_01	Terra Firme	-1.70696	-51.4592	1	single	10	2002	Leandro Ferreira, Vitor Freitas, Hans ter Steege	Team Caxiuana, unpubl. data.
276	Brazil	Pará	Caxiuana Team Plot 2	TEC_02	Terra Firme	-1.72907	-51.4832	1	single	10	2005	Leandro Ferreira, Vitor Freitas, Hans ter Steege	Team Caxiuana, unpubl. data.
277	Brazil	Pará	Caxiuana Team Plot 3	TEC_03	Terra Firme	-1.73355	-51.5107	1	single	10	2005	Leandro Ferreira, Vitor Freitas, Hans ter Steege	Team Caxiuana, unpubl. data.
278	Brazil	Pará	Caxiuana Team Plot 4	TEC_04	Terra Firme	-1.75407	-51.5204	1	single	10	2005	Leandro Ferreira, Vitor Freitas, Hans ter Steege	Team Caxiuana, unpubl. data.
279	Brazil	Pará	Caxiuana Team Plot 5	TEC_05	Terra Firme	-1.78147	-51.5909	1	single	10	2005	Leandro Ferreira, Vitor Freitas, Hans ter Steege	Team Caxiuana, unpubl. data.
280	Brazil	Pará	Caxiuana Team Plot 6	TEC_06	Terra Firme	-1.72298	-51.4304	1	single	10	2005	Leandro Ferreira, Vitor Freitas, Hans ter Steege	Team Caxiuana, unpubl. data.
281	Ecuador	Orellana	Yasuní, Jatun Cocha	YAS_JC	Varzea	-0.99167	-75.45	1	single	10	2000	Carlos Cerón, Juan Ernesto Guevara	Guevara Andino, J. E., Pitman, N. C. A., Ulloa Ulloa, C., Romoleroux, K., Fernández-Fernández, D., Ceron, C., Palacios, W., Neill, D. A., Oleas, N., Altamirano, P., Rivas Torres, G. & ter Steege, H. (2019) Trees of Amazonian Ecuador: a taxonomically verified species list with data on abundance and distribution. Ecology, 100, e02894.
287	Guyana	Cuyuni-Mazaruni	24 Miles Reserve Bartica Potaro Road, plot 3	24MR_03	Terra Firme	6.14755	-58.6793	1	single	10	2006	Hans ter Steege, Olaf Bánki	Bánki, O. S. (2010) Does neutral theory explain community composition in the Guiana Shield forests? PhD Thesis, Dept. Biology, Utrecht University.
288	Guyana	Cuyuni-Mazaruni	24 Miles Reserve Bartica Potaro Road, plot 4	24MR_04	Terra Firme	6.14754	-58.6839	1	single	10	2006	Hans ter Steege, Olaf Bánki	Bánki, O. S. (2010) Does neutral theory explain community composition in the Guiana Shield forests? PhD Thesis, Dept. Biology, Utrecht University.
292	Peru	Loreto	San Jacinto	S_JACIN	Terra Firme	-2.58333	-76.1167	1	single	10	2005	Robin Foster	Robin Foster & Hamilton Beltran, unpubl. data
293	Peru	Loreto	Teniente Lopez	TEN_LOP	Terra Firme	-2.46667	-75.7833	1	single	10	2005	Robin Foster	Robin Foster & Hamilton Beltran, unpubl. data
305	Suriname	Sipaliwini	Bitagron 1	BIT_01	Terra Firme	5.07297	-56.2057	1	single	10	2006	Hans ter Steege, Olaf Bánki	Bánki, O. S. (2010) Does neutral theory explain community composition in the Guiana Shield forests? PhD Thesis, Dept. Biology, Utrecht University.
308	Suriname	Sipaliwini	Bitagron 4	BIT_04	Terra Firme	5.08519	-56.1947	1	single	10	2006	Hans ter Steege, Olaf Bánki	Bánki, O. S. (2010) Does neutral theory explain community composition in the Guiana Shield forests? PhD Thesis, Dept. Biology, Utrecht University.
309	Suriname	Para	Alberga 1	AL_01	Terra Firme	5.34185	-55.7669	1	single	10	2006	Hans ter Steege, Olaf Bánki	Bánki, O. S. (2006) Tree diversity in the vicinity of Kabo: A field report. Ecology & Biodiversity, Utrecht University.
310	Suriname	Para	Alberga 2	AL_02	Terra Firme	5.34017	-55.7604	1	single	10	2006	Hans ter Steege, Olaf Bánki	Bánki, O. S. (2010) Does neutral theory explain community composition in the Guiana Shield forests? PhD Thesis, Dept. Biology, Utrecht University.
317	Suriname	Sipaliwini	Nickeri rivier 3	NIR_03	Terra Firme	4.99362	-56.9984	1	single	10	2006	Hans ter Steege, Olaf Bánki	Bánki, O. S. (2010) Does neutral theory explain community composition in the Guiana Shield forests? PhD Thesis, Dept. Biology, Utrecht University.
318	Suriname	Sipaliwini	Nickeri rivier 4	NIR04	Terra Firme	4.99543	-56.9984	1	single	10	2006	Hans ter Steege, Olaf Bánki	Bánki, O. S. (2010) Does neutral theory explain community composition in the Guiana Shield forests? PhD Thesis, Dept. Biology, Utrecht University.
319	Suriname	Brokopondo	Brownsberg 9	BB_09S	Terra Firme	4.9471	-55.1872	1	single	10	2006	Hans ter Steege, Olaf Bánki	Bánki, O. S. (2010) Does neutral theory explain community composition in the Guiana Shield forests? PhD Thesis, Dept. Biology, Utrecht University.
320	Suriname	Sipaliwini	Lely Mts 01	LM_01P	Terra Firme	4.26925	-54.745	1	single	10	2005	Hans ter Steege, Olaf Bánki	ter Steege, H., Bánki, O.S., Jansen-Jacobs, M., Ramharakh, G. & Tjon, K. (2005 ) Plant diversity of Lely Mountains, Suriname. Report of the Nov-Dec 2004 Expedition. NHN-Utrecht, BBS-Paramaribo. .
321	Suriname	Sipaliwini	Lely Mts 02	LM_02P	Terra Firme	4.26	-54.7379	1	single	10	2005	Hans ter Steege, Olaf Bánki	ter Steege, H., Bánki, O.S., Jansen-Jacobs, M., Ramharakh, G. & Tjon, K. (2005 ) Plant diversity of Lely Mountains, Suriname. Report of the Nov-Dec 2004 Expedition. NHN-Utrecht, BBS-Paramaribo. .
322	Suriname	Sipaliwini	Lely Mts 03	LM_03P	Terra Firme	4.27321	-54.7373	1	single	10	2005	Hans ter Steege, Olaf Bánki	ter Steege, H., Bánki, O.S., Jansen-Jacobs, M., Ramharakh, G. & Tjon, K. (2005 ) Plant diversity of Lely Mountains, Suriname. Report of the Nov-Dec 2004 Expedition. NHN-Utrecht, BBS-Paramaribo. .
323	Suriname	Sipaliwini	Lely Mts 04	LM_04M	Terra Firme	4.24805	-54.7344	1	single	10	2005	Hans ter Steege, Olaf Bánki	ter Steege, H., Bánki, O.S., Jansen-Jacobs, M., Ramharakh, G. & Tjon, K. (2005 ) Plant diversity of Lely Mountains, Suriname. Report of the Nov-Dec 2004 Expedition. NHN-Utrecht, BBS-Paramaribo. .
324	Suriname	Sipaliwini	Lely Mts 05	LM_05S	Terra Firme	4.2524	-54.7343	1	single	10	2005	Hans ter Steege, Olaf Bánki	ter Steege, H., Bánki, O.S., Jansen-Jacobs, M., Ramharakh, G. & Tjon, K. (2005 ) Plant diversity of Lely Mountains, Suriname. Report of the Nov-Dec 2004 Expedition. NHN-Utrecht, BBS-Paramaribo. .
325	Suriname	Sipaliwini	Lely Mts 06	LM_06L	Terra Firme	4.26176	-54.78	1	single	10	2005	Hans ter Steege, Olaf Bánki	ter Steege, H., Bánki, O.S., Jansen-Jacobs, M., Ramharakh, G. & Tjon, K. (2005 ) Plant diversity of Lely Mountains, Suriname. Report of the Nov-Dec 2004 Expedition. NHN-Utrecht, BBS-Paramaribo. .
326	Suriname	Sipaliwini	Lely Mts 07	LM_07L	Terra Firme	4.27013	-54.7788	1	single	10	2005	Hans ter Steege, Olaf Bánki	ter Steege, H., Bánki, O.S., Jansen-Jacobs, M., Ramharakh, G. & Tjon, K. (2005 ) Plant diversity of Lely Mountains, Suriname. Report of the Nov-Dec 2004 Expedition. NHN-Utrecht, BBS-Paramaribo. .
327	Suriname	Sipaliwini	Lely Mts 08	LM_08M	Terra Firme	4.26676	-54.7548	1	single	10	2005	Hans ter Steege, Olaf Bánki	ter Steege, H., Bánki, O.S., Jansen-Jacobs, M., Ramharakh, G. & Tjon, K. (2005 ) Plant diversity of Lely Mountains, Suriname. Report of the Nov-Dec 2004 Expedition. NHN-Utrecht, BBS-Paramaribo. .
331	Bolivia	Beni	Alto Ivon	A_IVO	Terra Firme	-11.75	-66.0333	1	single	10	1986	Brian Boom	Boom, B. M. (1986) A forest inventory in Amazonian Bolivia. Biotropica, 18, 287-294.
335	Bolivia	Beni	Reserva El Tigre 05	RET_05	Terra Firme	-10.971	-65.7153	1	single	10	1995	Vincent Vos, Roel Brienen, Abel Monteagudo, Oliver Phillips	Lopez-Gonzalez, G., Lewis, S. L., Burkitt, M., T.R., B. & Phillips, O. L. (2009) ForestPlots.net Database. www.forestplots.net.
336	Bolivia	Beni	Reserva El Tigre 06	RET_06	Terra Firme	-10.971	-65.7153	1	single	10	1995	Vincent Vos, Roel Brienen, Abel Monteagudo, Oliver Phillips	Lopez-Gonzalez, G., Lewis, S. L., Burkitt, M., T.R., B. & Phillips, O. L. (2009) ForestPlots.net Database. www.forestplots.net.
337	Bolivia	Beni	Reserva El Tigre 08	RET_08	Terra Firme	-10.971	-65.7153	1	single	10	1995	Vincent Vos, Roel Brienen, Abel Monteagudo, Oliver Phillips	Lopez-Gonzalez, G., Lewis, S. L., Burkitt, M., T.R., B. & Phillips, O. L. (2009) ForestPlots.net Database. www.forestplots.net.
338	Bolivia	Beni	Reserva El Tigre 09	RET_09	Terra Firme	-10.971	-65.7153	1	single	10	1995	Vincent Vos, Roel Brienen, Abel Monteagudo, Oliver Phillips	Lopez-Gonzalez, G., Lewis, S. L., Burkitt, M., T.R., B. & Phillips, O. L. (2009) ForestPlots.net Database. www.forestplots.net.
341	Bolivia	Iturralde	Rio Beni	RBENI_FL	Varzea	-14.3667	-67.55	1	single	10	1999	Saara de Walt	de Walt, S. J., Bourdy, G., ChÁvez de Michel, L. R. & Quenevo, C. (1999) Ethnobotany of the Tacana: quantitative inventories of two permanent plots of northwestern Bolivia. Economic Botany, 53, 237-260.
342	Bolivia	Iturralde	Rio Beni (Tacana in Rainfor?)	RBENI_TF	Terra Firme	-13.6667	-68.2	1	single	10	1999	Saara de Walt	de Walt, S. J., Bourdy, G., ChÁvez de Michel, L. R. & Quenevo, C. (1999) Ethnobotany of the Tacana: quantitative inventories of two permanent plots of northwestern Bolivia. Economic Botany, 53, 237-260.
350	Brazil	Acre	Rio das Minas, Parque Nacional da Serra do Divisor	MIN_01	Terra Firme	-8.56667	-73.0883	1	single	10	1997	Doug Daly, Marcos Silveira, Ted Feldpausch, Oliver Phillips	Silveira, M., Torrezan, J. M. D. & Daly, D. C. (2002) Vegetação e diversidade arbórea da região do Alto Juruá. Enciclopédia da Floresta - O Alto Juruá: práticas e conhecimentos das populações (eds M. Carneiro & M. Almei), pp. 65-75. Companhia das Letras, São Paulo.
351	Brazil	Acre	Rio Jurua	RJUR_01	Varzea	-7.63333	-72.6667	1	single	10	1992	Neil Campbell	Campbell, D. G., Stone, J. L. & Rosas Jr, A. (1992) A comparison of the phytosociology and dynamics of three floodplain (Várze) forests of known ages, Rio Juruá, Western Brazilian Amazon. Botanical Journal of the Linnean Society, 108, 213-237.
355	Brazil	Acre	Marechal Thaumaturgo, Alto Rio Jurua	MTH_01	Terra Firme	-9.08333	-72.6833	1	single	10	1997	Marcos Silveira, Doug Daly, Ted Feldpausch, Oliver Phillips	Silveira, M., Torrezan, J. M. D. & Daly, D. C. (2002) Vegetação e diversidade arbórea da região do Alto Juruá. Enciclopédia da Floresta - O Alto Juruá: práticas e conhecimentos das populações (eds M. Carneiro & M. Almei), pp. 65-75. Companhia das Letras, São Paulo.
356	Brazil	Acre	Seringal Restauração, Alto Jurua	RST_01	Terra Firme	-9.08333	-72.6833	1	single	10	1997	Marcos Silveira, Doug Daly, Ted Feldpausch, Oliver Phillips	Silveira, M., Torrezan, J. M. D. & Daly, D. C. (2002) Vegetação e diversidade arbórea da região do Alto Juruá. Enciclopédia da Floresta - O Alto Juruá: práticas e conhecimentos das populações (eds M. Carneiro & M. Almei), pp. 65-75. Companhia das Letras, São Paulo.
359	Brazil	Acre	Seringal Dois Irmãos, REX Chico Mendes	DOI_01	Terra Firme	-10.5667	-68.3167	1	single	10	1997	Marcos Silveira, Doug Daly	Silveira, M., Torrezan, J. M. D. & Daly, D. C. (2002) Vegetação e diversidade arbórea da região do Alto Juruá. Enciclopédia da Floresta - O Alto Juruá: práticas e conhecimentos das populações (eds M. Carneiro & M. Almei), pp. 65-75. Companhia das Letras, São Paulo.
360	Brazil	Acre	Seringal Dois Irmãos, REX Chico Mendes	DOI_02	Terra Firme	-10.55	-68.3	1	single	10	1997	Marcos Silveira, Doug Daly	Silveira, M., Torrezan, J. M. D. & Daly, D. C. (2002) Vegetação e diversidade arbórea da região do Alto Juruá. Enciclopédia da Floresta - O Alto Juruá: práticas e conhecimentos das populações (eds M. Carneiro & M. Almei), pp. 65-75. Companhia das Letras, São Paulo.
361	Brazil	Acre	Seringal Porongaba, REX Chico Mendes	POR_01	Terra Firme	-10.8167	-68.7667	1	single	10	1997	Marcos Silveira, Doug Daly, Ted Feldpausch, Oliver Phillips	Silveira, M., Torrezan, J. M. D. & Daly, D. C. (2002) Vegetação e diversidade arbórea da região do Alto Juruá. Enciclopédia da Floresta - O Alto Juruá: práticas e conhecimentos das populações (eds M. Carneiro & M. Almei), pp. 65-75. Companhia das Letras, São Paulo.
362	Brazil	Acre	Seringal Porongaba, REX Chico Mendes	POR_02	Terra Firme	-10.8167	-68.7667	1	single	10	1997	Marcos Silveira, Doug Daly, Ted Feldpausch, Oliver Phillips	Silveira, M., Torrezan, J. M. D. & Daly, D. C. (2002) Vegetação e diversidade arbórea da região do Alto Juruá. Enciclopédia da Floresta - O Alto Juruá: práticas e conhecimentos das populações (eds M. Carneiro & M. Almei), pp. 65-75. Companhia das Letras, São Paulo.
364	Brazil	Amapá	Serra do Navio	SERNAV1	Terra Firme	0.91667	-52.0167	1.1	single	15	1963	William A. Rodrigues	Rodrigues, W. A. (1963) Estudo de 2.6 hectares de mata de terra firme da Serra do Navio, Território do Amapá. Boletim do Museu Paraense Emílio Goeldi Nova, 19, 1-22.
365	Brazil	Amapá	Serra do Navio	SERNAV2	Terra Firme	0.91667	-52.0167	1.5	single	15	1963	William A. Rodrigues	Rodrigues, W. A. (1963) Estudo de 2.6 hectares de mata de terra firme da Serra do Navio, Território do Amapá. Boletim do Museu Paraense Emílio Goeldi Nova, 19, 1-22.
369	Brazil	Amazonas	Estrada da Varzea	EST_DAV	Terra Firme	-2.55	-58.3667	1	single	9.55	1999	Iêda Leão do Amaral, Francisca Dionízia de Almeida Matos	Matos, F. D. A. & Amaral, I. L. (1999) Análise ecológica de um hectare em floresta ombrófila densa de terra-firme, estrada da várzea, Amazonas, Brasil. Acta Amazonica, 29, 365-379.
371	Brazil	Amazonas	Japura	JAP_RB	Varzea	-2	-66	1	single	10	1993	José Marcio Ayres	Ayres, J. M. C. (1993) As matas de várzea do Mamirauá: MCT-CNPq-Programa do trópico úmido. MCT-CNPq/ Sociedade Civil Mamirauá.
372	Brazil	Amazonas	Japura	JAP_IG	Igapo	-2	-66	1	single	10	1993	José Marcio Ayres	Ayres, J. M. C. (1993) As matas de várzea do Mamirauá: MCT-CNPq-Programa do trópico úmido. MCT-CNPq/ Sociedade Civil Mamirauá.
373	Brazil	Amazonas	Japura	JAP_RA	Varzea	-2	-66	1	single	10	1993	José Marcio Ayres	Ayres, J. M. C. (1993) As matas de várzea do Mamirauá: MCT-CNPq-Programa do trópico úmido. MCT-CNPq/ Sociedade Civil Mamirauá.
378	Brazil	Amazonas	Mare	MAE_01	Terra Firme	1.75	-61.25	1	single	10	1998	William Milliken	Milliken, W. (1998) Structure and Composition of One Hectare of Central Amazonian Terra Firme Forest1. Biotropica, 30, 530-537.
379	Brazil	Amazonas	Rio Jurua - Jaraqui	JUR_01	Terra Firme	-4.83583	-66.3592	1	single	10	1992	Antonio Sergio Lima da Silva	Silva, A. S. L., Lisboa, P. B. & Maciel, U. B. (1992) Diversidade florística e estrutura em floresta densa da bacia do rio Juruá-AM. Boletim do Museu Paraense Emílio Goeldi Serie Botânica, 8, 203-253.
380	Brazil	Amazonas	Rio Jurua - Jurua 1	JUR_02	Terra Firme	-4.78444	-66.2547	1	single	10	1992	Antonio Sergio Lima da Silva	Silva, A. S. L., Lisboa, P. B. & Maciel, U. B. (1992) Diversidade florística e estrutura em floresta densa da bacia do rio Juruá-AM. Boletim do Museu Paraense Emílio Goeldi Serie Botânica, 8, 203-253.
381	Brazil	Amazonas	Rio Jurua - Munguba	JUR_03	Terra Firme	-4.95978	-66.5869	1	single	10	1992	Antonio Sergio Lima da Silva	Silva, A. S. L., Lisboa, P. B. & Maciel, U. B. (1992) Diversidade florística e estrutura em floresta densa da bacia do rio Juruá-AM. Boletim do Museu Paraense Emílio Goeldi Serie Botânica, 8, 203-253.
382	Brazil	Amazonas	Rio Jurua - Nej 1	JUR_04	Terra Firme	-4.66733	-66.1719	1	single	10	1992	Antonio Sergio Lima da Silva	Silva, A. S. L., Lisboa, P. B. & Maciel, U. B. (1992) Diversidade florística e estrutura em floresta densa da bacia do rio Juruá-AM. Boletim do Museu Paraense Emílio Goeldi Serie Botânica, 8, 203-253.
384	Brazil	Amazonas	Rio Urucu (Aeroporto - ha1), AE	URU_AE	Terra Firme	-5	-65	1	single	10	1996	Iêda Leão do Amaral, Francisca Dionízia de Almeida Matos, Diógenes de Andrade Lima Filho	Lima Filho, D. d. A., Matos, F.D. de A., do Amaral, I.L., Revilla, J, Coélho, L. de S., Ramos, J.F. & dos Santos , J.L. (2001) Inventário florístico de floresta ombrófila densa de terra firme, na regiáo do Rio Uruca é Amazonas, Brasil. Acta Amazonica, 31, 565-579.
385	Brazil	Amazonas	Rio Urucu (Estacao de fluidos - ha3), EF	URU_EF	Terra Firme	-5	-65	1	single	10	1996	Iêda Leão do Amaral, Francisca Dionízia de Almeida Matos, Diógenes de Andrade Lima Filho	Lima Filho, D. d. A., Matos, F.D. de A., do Amaral, I.L., Revilla, J, Coélho, L. de S., Ramos, J.F. & dos Santos , J.L. (2001) Inventário florístico de floresta ombrófila densa de terra firme, na regiáo do Rio Uruca é Amazonas, Brasil. Acta Amazonica, 31, 565-579.
386	Brazil	Amazonas	Rio Urucu (RUC - 25 - ha2), R25	URU_RF25	Terra Firme	-5	-65	1	single	10	1996	Iêda Leão do Amaral, Francisca Dionízia de Almeida Matos, Diógenes de Andrade Lima Filho	Lima Filho, D. d. A., Matos, F.D. de A., do Amaral, I.L., Revilla, J, Coélho, L. de S., Ramos, J.F. & dos Santos , J.L. (2001) Inventário florístico de floresta ombrófila densa de terra firme, na regiáo do Rio Uruca é Amazonas, Brasil. Acta Amazonica, 31, 565-579.
391	Brazil	Pará	Belem Mocambo Terra Firme	MOCAM_01	Terra Firme	-1.44331	-48.353	1	single	10	1949	G.A. Black	Black, G. A., Dobzhansky, T. H. & Pavan, C. (1950) Some attempts to estimate species diversity and population density of trees in Amazonian forests. Botanical Gazette, 111, 413-425.
392	Brazil	Pará	Rio Guama, Igapo	RIOG_01	Igapo	-1.44707	-48.4352	1	single	10	1949	G.A. Black	Black, G. A., Dobzhansky, T. H. & Pavan, C. (1950) Some attempts to estimate species diversity and population density of trees in Amazonian forests. Botanical Gazette, 111, 413-425.
394	Brazil	Pará	Capitao Poco	CAP_POC	Terra Firme	-1.73333	-47.15	1	single	9.55	1980	Mario Dantas	Dantas, M., Rodrigues, I. M. A. & Muller, N. R. M. (1980) Estudos fito-ecológicos do tropico umido brasileiro: aspectos fitosociológicos de mata sobre latisolo amarelo em Capitao Poço. Bolletim de Pesquisa, 9, 5-19.
395	Brazil	Pará	3-alfa, Serra Norte Carajas area B	SER_03	Terra Firme	-6	-50.2	1	single	9.55	1989	Manoela F.F. Silva, Nelson A. Rosa	Silva, M. F. F. & Rosa, N. A. (1989) Análise do estrato arbóreo da vegetaçao sobre jazidas de cobre na Serra do Carajás-PA. Boletim do Museu Paraense Em lio Goeldi. Serie Botânica, 5, 175-206.
396	Brazil	Pará	Pojuca, Serra Norte Carajas area A	SER_02	Terra Firme	-6	-50.2	1	single	9.55	1989	Manoela F.F. Silva, Nelson A. Rosa	Silva, M. F. F. & Rosa, N. A. (1989) Análise do estrato arbóreo da vegetaçao sobre jazidas de cobre na Serra do Carajás-PA. Boletim do Museu Paraense Em lio Goeldi. Serie Botânica, 5, 175-206.
398	Brazil	Pará	Carajas, Serra Norte	SER_05	Terra Firme	-5.81982	-50.5	1	single	10	1988	Rafael Salomão	Salomão, R. P., Silva, M. F. F. & Rosa, N. A. (1988) Inventário ecológico em floresta pluvial tropical de terra firme, Serra Norte, Carajás, Pará. Boletim do Museu Paraense Emílio Goeldi, série Botânica, 4, 1-46.
400	Brazil	Pará	Castanhal	CAST_01	Terra Firme	-1.33333	-47.8333	3.5	single	10	1953	João Murça Pires	Pires, J. M., Dobzhansky, T. & Black, G. A. (1953) An estimate of the number of species of trees in an Amazonian forest community. Botanical Gazette, 114, 467-477.
401	Brazil	Pará	Caxiuana 1	CAX93_01	Terra Firme	-1.73726	-51.4629	1	single	10	1993	Samuel Almeida	Almeida, S. S., Lisboa, P.L.B. & Silva, A.S. (1993) Diversidade florística de uma comunidade arbórea na estação científica "Ferreira Pena", em Caxiuanã (Pará). Boletim do Museu Paraense Emílio Goeldi. Serie Botânica, 9, 93-128.
402	Brazil	Pará	Caxiuana 2	CAX93_02	Terra Firme	-1.74325	-51.4615	1	single	10	1993	Samuel Almeida	Almeida, S. S., Lisboa, P.L.B. & Silva, A.S. (1993) Diversidade florística de uma comunidade arbórea na estação científica "Ferreira Pena", em Caxiuanã (Pará). Boletim do Museu Paraense Emílio Goeldi. Serie Botânica, 9, 93-128.
403	Brazil	Pará	Caxiuana 3	CAX93_03	Terra Firme	-1.71986	-51.462	1	single	10	1993	Samuel Almeida	Almeida, S. S., Lisboa, P.L.B. & Silva, A.S. (1993) Diversidade florística de uma comunidade arbórea na estação científica "Ferreira Pena", em Caxiuanã (Pará). Boletim do Museu Paraense Emílio Goeldi. Serie Botânica, 9, 93-128.
404	Brazil	Pará	Caxiuana 4	CAX93_04	Terra Firme	-1.71986	-51.462	1	single	10	1993	Samuel Almeida	Almeida, S. S., Lisboa, P.L.B. & Silva, A.S. (1993) Diversidade florística de uma comunidade arbórea na estação científica "Ferreira Pena", em Caxiuanã (Pará). Boletim do Museu Paraense Emílio Goeldi. Serie Botânica, 9, 93-128.
405	Brazil	Pará	CEPLAC	CEPLAC	Terra Firme	-1.36667	-48.2833	0.75	single	10	2000	Jens Mackensen	Mackensen, J., Tillery-Stevens, M., Klinge, R. & Fölster, H. (2000) Site parameters, species composition, phytomass structure and element stores of a terra-firme forest in East-Amazonia, Brazil. Plant Ecology, 151, 101-119.
407	Brazil	Amazonas	Ilha de Marchanteria	IDM_01	Varzea	-3.25	-58.9667	0.9	single	5	1995	Hans Klinge	Klinge, H., Adis, J. & Worbes, M. (1995) The vegetation of a seasonal várzea forest in the lower Solimões river, Brazilian Amazonia. Amazoniana, 25, 201-220.
415	Brazil	Pará	Maraba 1	MARAB_01	Terra Firme	-5.74096	-49.0605	1	single	9.55	1991	Rafael Salomão	Salomão, R. P. (1991) Uso de parceles permanentes para estudos da vegetação da floresta tropical úmida. I. Município de Marabá, Pará. Boletim do Museu Paraense Emílio Goeldi. Serie Botânica, 7, 543-604.
416	Brazil	Pará	Maraba 2	MARAB_02	Terra Firme	-5.74024	-49.0605	1	single	9.55	1991	Rafael Salomão	Salomão, R. P. (1991) Uso de parceles permanentes para estudos da vegetação da floresta tropical úmida. I. Município de Marabá, Pará. Boletim do Museu Paraense Emílio Goeldi. Serie Botânica, 7, 543-604.
417	Brazil	Pará	Maraba 3	MARAB_03	Terra Firme	-5.71285	-49.041	1	single	9.55	1991	Rafael Salomão	Salomão, R. P. (1991) Uso de parceles permanentes para estudos da vegetação da floresta tropical úmida. I. Município de Marabá, Pará. Boletim do Museu Paraense Emílio Goeldi. Serie Botânica, 7, 543-604.
418	Brazil	Pará	Maraba 4	MARAB_04	Terra Firme	-5.71213	-49.041	1	single	9.55	1991	Rafael Salomão	Salomão, R. P. (1991) Uso de parceles permanentes para estudos da vegetação da floresta tropical úmida. I. Município de Marabá, Pará. Boletim do Museu Paraense Emílio Goeldi. Serie Botânica, 7, 543-604.
419	Brazil	Pará	Maraba 5	MARAB_05	Terra Firme	-5.70294	-48.9982	1	single	9.55	1991	Rafael Salomão	Salomão, R. P. (1991) Uso de parceles permanentes para estudos da vegetação da floresta tropical úmida. I. Município de Marabá, Pará. Boletim do Museu Paraense Emílio Goeldi. Serie Botânica, 7, 543-604.
420	Brazil	Pará	Maraba 6	MARAB_06	Terra Firme	-5.70199	-48.9982	1	single	9.55	1991	Rafael Salomão	Salomão, R. P. (1991) Uso de parceles permanentes para estudos da vegetação da floresta tropical úmida. I. Município de Marabá, Pará. Boletim do Museu Paraense Emílio Goeldi. Serie Botânica, 7, 543-604.
423	Brazil	Pará	Pinkaiti 1, Castanhal	PINK_01	Terra Firme	-7.795	-51.9617	1	single	10	1999	Cláudia Baider, Carlos Peres	Baider, C. (2000) Demografia e ecologia de dispersao de frutos de Bertholletia excelsa Humb. & Bonpl. (Lecythidaceae) em castanhais silvestres da Amazonia Oriental. PhD thesis, Universidade de Sao Paulo, Sao Paulo.
424	Brazil	Pará	Pinkaiti 2, Towards Waterfall	PINK_02	Terra Firme	-7.79722	-51.9456	1	single	10	1999	Cláudia Baider, Carlos Peres	Baider, C. (2000) Demografia e ecologia de dispersao de frutos de Bertholletia excelsa Humb. & Bonpl. (Lecythidaceae) em castanhais silvestres da Amazonia Oriental. PhD thesis, Universidade de Sao Paulo, Sao Paulo.
425	Brazil	Pará	Rio Gelado, Serra Norte Carajas	SER_01	Terra Firme	-6.33	-50.25	1	single	9.55	1987	João Murça Pires	Silva, M. F. F., Rosa, N. A. & Oliveira, J. (1987) Estudos botânicos na área do Projeto Ferro Carajás. 5-Aspectos florísticos da mata do Rio Gelado, Pará. Boletim do Museu Paraense Emílio Goeldi, série Botânica, 3, 1-20.
427	Brazil	Pará	Rio Tapajos	RTAP_01	Igapo	-2.50917	-54.9628	1	single	5	1998	Leandro Ferreira	Ferreira, L. V. & Prance, G. T. (1998) Structure and species richness of low-diversity floodplain forest on the Rio Tapajós, Eastern Amazonia, Brazil. Biodiversity and Conservation, 7, 585-596.
428	Brazil	Pará	Rio Tapajos	RTAP_02	Igapo	-2.50917	-54.9628	1	single	5	1998	Leandro Ferreira	Ferreira, L. V. & Prance, G. T. (1998) Structure and species richness of low-diversity floodplain forest on the Rio Tapajós, Eastern Amazonia, Brazil. Biodiversity and Conservation, 7, 585-596.
429	Brazil	Pará	Rio Tapajos	RTAP_03	Igapo	-2.50917	-54.9628	1	single	5	1998	Leandro Ferreira	Ferreira, L. V. & Prance, G. T. (1998) Structure and species richness of low-diversity floodplain forest on the Rio Tapajós, Eastern Amazonia, Brazil. Biodiversity and Conservation, 7, 585-596.
430	Brazil	Pará	Xingu: Arawete	XIN_01	Terra Firme	-4.81667	-52.5167	1	single	10	1990	William Balee	Balee, W. & Campbell, D. G. (1990) Evidence for the successional status of liana forest (Xingu river basin, Amazonian Brazil). Biotropica, 36-47.
431	Brazil	Pará	Xingu: Asurini	XIN_02	Terra Firme	-4.81667	-52.5167	1	single	10	1990	William Balee	Balee, W. & Campbell, D. G. (1990) Evidence for the successional status of liana forest (Xingu river basin, Amazonian Brazil). Biotropica, 36-47.
432	Brazil	Pará	Rio Xingu	XIN_FL	Igapo	-3.48333	-51.6667	0.5	single	10	1986	David Campbell	Campbell, D. G., Daly, D. C., Prance, G. T. & Maciel, U. N. (1986) Quantitative ecological inventory of terra firme and várzea tropical forest on the Rio Xingu, Brazilian Amazon. Brittonia, 38, 369-393.
433	Brazil	Pará	Xingu: O Deserto 1	XIN_03	Terra Firme	-3.48333	-51.6667	1	single	10	1986	David Campbell	Campbell, D. G., Daly, D. C., Prance, G. T. & Maciel, U. N. (1986) Quantitative ecological inventory of terra firme and várzea tropical forest on the Rio Xingu, Brazilian Amazon. Brittonia, 38, 369-393.
436	Brazil	Rondônia	Jaru HI	JARU_01	Terra Firme	-9.625	-61.9442	1	single	10	1987	Lucia Absy	Absy, M. L., Prance, G. T. & Marques Barbosa, E. (1987) Inventário florístico de floresta natural na área da estrada Cuiabá-Porto Velho (BR-364). Acta Amazonica, 85-121.
437	Brazil	Rondônia	Jaru HII	JARU_02	Terra Firme	-9.40086	-62.0343	1	single	10	1987	Lucia Absy	Absy, M. L., Prance, G. T. & Marques Barbosa, E. (1987) Inventário florístico de floresta natural na área da estrada Cuiabá-Porto Velho (BR-364). Acta Amazonica, 85-121.
438	Brazil	Rondônia	Jaru HIII	JARU_03	Terra Firme	-9.30172	-61.8755	1	single	10	1987	Lucia Absy	Absy, M. L., Prance, G. T. & Marques Barbosa, E. (1987) Inventário florístico de floresta natural na área da estrada Cuiabá-Porto Velho (BR-364). Acta Amazonica, 85-121.
439	Brazil	Rondônia	Jaru HIV	JARU_04	Terra Firme	-9.35345	-61.867	1	single	10	1987	Lucia Absy	Absy, M. L., Prance, G. T. & Marques Barbosa, E. (1987) Inventário florístico de floresta natural na área da estrada Cuiabá-Porto Velho (BR-364). Acta Amazonica, 85-121.
440	Brazil	Rondônia	Jaru HV	JARU_05	Terra Firme	-9.3319	-62.0687	1	single	10	1987	Lucia Absy	Absy, M. L., Prance, G. T. & Marques Barbosa, E. (1987) Inventário florístico de floresta natural na área da estrada Cuiabá-Porto Velho (BR-364). Acta Amazonica, 85-121.
441	Brazil	Rondônia	Jaru HVI	JARU_06	Terra Firme	-9.37931	-62.0687	1	single	10	1987	Lucia Absy	Absy, M. L., Prance, G. T. & Marques Barbosa, E. (1987) Inventário florístico de floresta natural na área da estrada Cuiabá-Porto Velho (BR-364). Acta Amazonica, 85-121.
456	Brazil	Rondônia	Ji-Parana, Br-364 Km 17	RON_01	Terra Firme	-11.2831	-62.3027	1	single	9.55	1988	Rafael Salomão	Salomão, R. P. & Lisboa, P. L. B. (1988) Análise ecológica da vegetação de uma floresta pluvial tropical de terra firme, Rondônia. Boletim do Museu Paraense Emílio Goeldi. Serie Botânica, 4, 195-233.
457	Brazil	Rondônia	Rondonia RO 429 Km 15 c. Presidente Medici	RON_02	Terra Firme	-11.518	-62.5836	1	single	9.55	1989	Maciel and Lisboa 1989	Maciel, U. N. & Lisboa, P. L. B. (1989) Estudo florístico de 1 hectare de mata de terra firme no km 15 da rodovia Presidente Médici-Costa Marques (RO-429), Rondônia. Boletim do Museu Paraense Emílio Goeldi. Serie Botánica, 5, 25-37.
470	Colombia	Caquetá	Araracuara M1	ARAR_M1	Terra Firme	-0.636691	-72.0706	1.8	single	10	1990	Ana Catalina Londoño Vega	Londoño-Vega, A. C. (2011) Flora and dynamics of an upland and a floodplain forest in Pena Roja, Colombian Amazonia. PhD Thesis, University of Amsterdam.
471	Colombia	Caquetá	Araracuara M2	ARAR_M2	Varzea	-0.607914	-72.1145	1.8	single	10	1990	Ana Catalina Londoño Vega	Londoño-Vega, A. C. (2011) Flora and dynamics of an upland and a floodplain forest in Pena Roja, Colombian Amazonia. PhD Thesis, University of Amsterdam.
478	Ecuador	Napo	Shiripuno	SHR_01	Terra Firme	-1.01667	-76.9833	1	single	10	2000	Carlos Cerón, Nigel Pitman, Juan Ernesto Guevara	Guevara Andino, J. E., Pitman, N. C. A., Ulloa Ulloa, C., Romoleroux, K., Fernández-Fernández, D., Ceron, C., Palacios, W., Neill, D. A., Oleas, N., Altamirano, P., Rivas Torres, G. & ter Steege, H. (2019) Trees of Amazonian Ecuador: a taxonomically verified species list with data on abundance and distribution. Ecology, 100, e02894.
479	Ecuador	Orellana	Anangu	ANN_01	Varzea	-0.53333	-76.4333	1	pcq	10	1987	Henrik Balslev	Balslev, H., Luteyn, J., Øllgaard, B. & Holm-Nielsen, L. B. (1987) Composition and structure of adjacent unflooded and floodplain forest in Amazonian Ecuador. Opera Botanica, 92, 37-57.
480	Ecuador	Orellana	Anangu	ANN_02	Terra Firme	-0.53333	-76.4333	1	pcq	10	1987	Henrik Balslev	Balslev, H., Luteyn, J., Øllgaard, B. & Holm-Nielsen, L. B. (1987) Composition and structure of adjacent unflooded and floodplain forest in Amazonian Ecuador. Opera Botanica, 92, 37-57.
482	Ecuador	Orellana	Bogi-01; BogiA	BOG_01	Terra Firme	-0.7	-76.4833	1	single	10	1996	Nigel Pitman, Anthony Di Fiore, Juan Ernesto Guevara, Oliver Phillips	Guevara Andino, J. E., Pitman, N. C. A., Ulloa Ulloa, C., Romoleroux, K., Fernández-Fernández, D., Ceron, C., Palacios, W., Neill, D. A., Oleas, N., Altamirano, P., Rivas Torres, G. & ter Steege, H. (2019) Trees of Amazonian Ecuador: a taxonomically verified species list with data on abundance and distribution. Ecology, 100, e02894.
483	Ecuador	Orellana	Bogi-02; BogiB	BOG_02	Terra Firme	-0.7	-76.4667	1	single	10	1996	Nigel Pitman, Anthony Di Fiore, Juan Ernesto Guevara, Oliver Phillips	Guevara Andino, J. E., Pitman, N. C. A., Ulloa Ulloa, C., Romoleroux, K., Fernández-Fernández, D., Ceron, C., Palacios, W., Neill, D. A., Oleas, N., Altamirano, P., Rivas Torres, G. & ter Steege, H. (2019) Trees of Amazonian Ecuador: a taxonomically verified species list with data on abundance and distribution. Ecology, 100, e02894.
484	Ecuador	Orellana	Bogi 3; BogiC	BOG_03	Terra Firme	-0.7	-76.4667	1	single	10	1996	Nigel Pitman, Anthony Di Fiore, Juan Ernesto Guevara	Guevara Andino, J. E., Pitman, N. C. A., Ulloa Ulloa, C., Romoleroux, K., Fernández-Fernández, D., Ceron, C., Palacios, W., Neill, D. A., Oleas, N., Altamirano, P., Rivas Torres, G. & ter Steege, H. (2019) Trees of Amazonian Ecuador: a taxonomically verified species list with data on abundance and distribution. Ecology, 100, e02894.
485	Ecuador	Orellana	Bogi 4; BogiD	BOG_04	Terra Firme	-0.7	-76.4833	1	single	10	1996	Nigel Pitman, Anthony Di Fiore, Juan Ernesto Guevara	Guevara Andino, J. E., Pitman, N. C. A., Ulloa Ulloa, C., Romoleroux, K., Fernández-Fernández, D., Ceron, C., Palacios, W., Neill, D. A., Oleas, N., Altamirano, P., Rivas Torres, G. & ter Steege, H. (2019) Trees of Amazonian Ecuador: a taxonomically verified species list with data on abundance and distribution. Ecology, 100, e02894.
486	Ecuador	Orellana	Bogi 5; BogiE	BOG_05	Terra Firme	-0.7	-76.4833	1	single	10	1996	Nigel Pitman, Anthony Di Fiore, Juan Ernesto Guevara	Guevara Andino, J. E., Pitman, N. C. A., Ulloa Ulloa, C., Romoleroux, K., Fernández-Fernández, D., Ceron, C., Palacios, W., Neill, D. A., Oleas, N., Altamirano, P., Rivas Torres, G. & ter Steege, H. (2019) Trees of Amazonian Ecuador: a taxonomically verified species list with data on abundance and distribution. Ecology, 100, e02894.
487	Ecuador	Orellana	Bogi 6	BOG_06	Terra Firme	-0.66667	-76.4333	1	single	10	2000	Nigel Pitman, Milton Aulestia, Juan Ernesto Guevara	Guevara Andino, J. E., Pitman, N. C. A., Ulloa Ulloa, C., Romoleroux, K., Fernández-Fernández, D., Ceron, C., Palacios, W., Neill, D. A., Oleas, N., Altamirano, P., Rivas Torres, G. & ter Steege, H. (2019) Trees of Amazonian Ecuador: a taxonomically verified species list with data on abundance and distribution. Ecology, 100, e02894.
488	Ecuador	Orellana	Capiron	CAN_01	Terra Firme	-0.63333	-76.4667	1	single	10	2000	Nigel Pitman, Juan Ernesto Guevara	Guevara Andino, J. E., Pitman, N. C. A., Ulloa Ulloa, C., Romoleroux, K., Fernández-Fernández, D., Ceron, C., Palacios, W., Neill, D. A., Oleas, N., Altamirano, P., Rivas Torres, G. & ter Steege, H. (2019) Trees of Amazonian Ecuador: a taxonomically verified species list with data on abundance and distribution. Ecology, 100, e02894.
491	Ecuador	Orellana	Dicaro 1	DICARO_01	Varzea	-0.56667	-76.1167	1	single	10	2000	Nigel Pitman, Juan Ernesto Guevara	Guevara Andino, J. E., Pitman, N. C. A., Ulloa Ulloa, C., Romoleroux, K., Fernández-Fernández, D., Ceron, C., Palacios, W., Neill, D. A., Oleas, N., Altamirano, P., Rivas Torres, G. & ter Steege, H. (2019) Trees of Amazonian Ecuador: a taxonomically verified species list with data on abundance and distribution. Ecology, 100, e02894.
492	Ecuador	Orellana	Dicaro 2	DICARO_02	Varzea	-0.56667	-76.1167	1	single	10	2000	Nigel Pitman, Juan Ernesto Guevara	Guevara Andino, J. E., Pitman, N. C. A., Ulloa Ulloa, C., Romoleroux, K., Fernández-Fernández, D., Ceron, C., Palacios, W., Neill, D. A., Oleas, N., Altamirano, P., Rivas Torres, G. & ter Steege, H. (2019) Trees of Amazonian Ecuador: a taxonomically verified species list with data on abundance and distribution. Ecology, 100, e02894.
496	Ecuador	Orellana	Pirana	PIR_01	Terra Firme	-0.65	-76.45	1	single	10	2000	Nigel Pitman, Juan Ernesto Guevara	Guevara Andino, J. E., Pitman, N. C. A., Ulloa Ulloa, C., Romoleroux, K., Fernández-Fernández, D., Ceron, C., Palacios, W., Neill, D. A., Oleas, N., Altamirano, P., Rivas Torres, G. & ter Steege, H. (2019) Trees of Amazonian Ecuador: a taxonomically verified species list with data on abundance and distribution. Ecology, 100, e02894.
498	Ecuador	Orellana	Shipati 1	SHI_01	Terra Firme	-0.51667	-76.5333	1	single	10	2000	David Neill, Nigel Pitman, Juan Ernesto Guevara	Guevara Andino, J. E., Pitman, N. C. A., Ulloa Ulloa, C., Romoleroux, K., Fernández-Fernández, D., Ceron, C., Palacios, W., Neill, D. A., Oleas, N., Altamirano, P., Rivas Torres, G. & ter Steege, H. (2019) Trees of Amazonian Ecuador: a taxonomically verified species list with data on abundance and distribution. Ecology, 100, e02894.
499	Ecuador	Orellana	Shipati 2	SHI_02	Terra Firme	-0.51667	-76.5333	1	single	10	2000	David Neill, Nigel Pitman, Juan Ernesto Guevara	Guevara Andino, J. E., Pitman, N. C. A., Ulloa Ulloa, C., Romoleroux, K., Fernández-Fernández, D., Ceron, C., Palacios, W., Neill, D. A., Oleas, N., Altamirano, P., Rivas Torres, G. & ter Steege, H. (2019) Trees of Amazonian Ecuador: a taxonomically verified species list with data on abundance and distribution. Ecology, 100, e02894.
500	Ecuador	Orellana	Shipati 3	SHI_03	Terra Firme	-0.51667	-76.5333	1	single	10	1997	David Neill, Nigel Pitman, Juan Ernesto Guevara	Guevara Andino, J. E., Pitman, N. C. A., Ulloa Ulloa, C., Romoleroux, K., Fernández-Fernández, D., Ceron, C., Palacios, W., Neill, D. A., Oleas, N., Altamirano, P., Rivas Torres, G. & ter Steege, H. (2019) Trees of Amazonian Ecuador: a taxonomically verified species list with data on abundance and distribution. Ecology, 100, e02894.
501	Ecuador	Orellana	Tiputini 1	TIP_01	Varzea	-0.38333	-76.2333	1	single	10	2000	Nigel Pitman, Juan Ernesto Guevara, Oliver Phillips	Guevara Andino, J. E., Pitman, N. C. A., Ulloa Ulloa, C., Romoleroux, K., Fernández-Fernández, D., Ceron, C., Palacios, W., Neill, D. A., Oleas, N., Altamirano, P., Rivas Torres, G. & ter Steege, H. (2019) Trees of Amazonian Ecuador: a taxonomically verified species list with data on abundance and distribution. Ecology, 100, e02894.
502	Ecuador	Orellana	Tiputini 2	TIP_02	Terra Firme	-0.63333	-76.15	1	single	10	1997	Nigel Pitman, Juan Ernesto Guevara, Oliver Phillips	Guevara Andino, J. E., Pitman, N. C. A., Ulloa Ulloa, C., Romoleroux, K., Fernández-Fernández, D., Ceron, C., Palacios, W., Neill, D. A., Oleas, N., Altamirano, P., Rivas Torres, G. & ter Steege, H. (2019) Trees of Amazonian Ecuador: a taxonomically verified species list with data on abundance and distribution. Ecology, 100, e02894.
503	Ecuador	Orellana	Tiputini 3	TIP_03	Varzea	-0.38333	-76.2333	1	single	10	1997	Nigel Pitman, Juan Ernesto Guevara, Oliver Phillips	Guevara Andino, J. E., Pitman, N. C. A., Ulloa Ulloa, C., Romoleroux, K., Fernández-Fernández, D., Ceron, C., Palacios, W., Neill, D. A., Oleas, N., Altamirano, P., Rivas Torres, G. & ter Steege, H. (2019) Trees of Amazonian Ecuador: a taxonomically verified species list with data on abundance and distribution. Ecology, 100, e02894.
506	Ecuador	Orellana	Tiputini 5	TIP_05	Terra Firme	-0.63333	-76.15	1	single	10	2000	Nigel Pitman, Juan Ernesto Guevara, Oliver Phillips	Guevara Andino, J. E., Pitman, N. C. A., Ulloa Ulloa, C., Romoleroux, K., Fernández-Fernández, D., Ceron, C., Palacios, W., Neill, D. A., Oleas, N., Altamirano, P., Rivas Torres, G. & ter Steege, H. (2019) Trees of Amazonian Ecuador: a taxonomically verified species list with data on abundance and distribution. Ecology, 100, e02894.
507	Ecuador	Orellana	Yasuní	YASUNI_JG	Varzea	-0.55	-76.0833	1	single	10	2000	Nigel Pitman, Juan Ernesto Guevara	Guevara Andino, J. E., Pitman, N. C. A., Ulloa Ulloa, C., Romoleroux, K., Fernández-Fernández, D., Ceron, C., Palacios, W., Neill, D. A., Oleas, N., Altamirano, P., Rivas Torres, G. & ter Steege, H. (2019) Trees of Amazonian Ecuador: a taxonomically verified species list with data on abundance and distribution. Ecology, 100, e02894.
508	French Guiana	Régina	Nouragues	NOU1	Terra Firme	4.08751	-52.6784	1	single	10	1987	Daniel Sabatier, Jean-François Molino	Sabatier, D. & Molino, J.-F. unpubl. data
509	French Guiana	Régina	Nouragues	NOU2	Terra Firme	4.08799	-52.6805	1	single	10	1987	Daniel Sabatier, Jean-François Molino	Sabatier, D. & Molino, J.-F. unpubl. data
510	French Guiana	Régina	Nouragues	NOU3	Terra Firme	4.08826	-52.6741	1	single	10	1989	Daniel Sabatier, Jean-François Molino	Sabatier, D. & Molino, J.-F. unpubl. data
511	French Guiana	Régina	Nouragues	NOU4	Terra Firme	4.08447	-52.673	1	single	10	1989	Daniel Sabatier, Jean-François Molino	Sabatier, D. & Molino, J.-F. unpubl. data
512	French Guiana	Régina	Nouragues	NOU5	Terra Firme	4.09066	-52.6852	0.8	single	10	1989	Daniel Sabatier, Jean-François Molino	Sabatier, D. & Molino, J.-F. unpubl. data
514	French Guiana	Régina	Nouragues	NOU7	Terra Firme	4.08495	-52.6761	1	single	10	1994	Daniel Sabatier, Jean-François Molino	Sabatier, D. & Molino, J.-F. unpubl. data
515	French Guiana	Régina	Nouragues	NOU8	Terra Firme	4.08297	-52.6772	1	single	10	1994	Daniel Sabatier, Jean-François Molino	Sabatier, D. & Molino, J.-F. unpubl. data
516	French Guiana	Maripasoula	Rivière Inini	INI1	Terra Firme	3.56137	-53.8317	1	single	10	1990	Daniel Sabatier, Jean-François Molino	Sabatier, D. & Molino, J.-F. unpubl. data
517	French Guiana	Maripasoula	Rivière Inini	INI2	Terra Firme	3.56144	-53.8304	1	single	10	1990	Daniel Sabatier, Jean-François Molino	Sabatier, D. & Molino, J.-F. unpubl. data
518	French Guiana	St Laurent du Maroni	Saul, Antenne Nord	ANR	Terra Firme	3.63333	-53.2	0.646	pcq	10	1987	Scott Mori	Mori, S. A. & Boom, B. M. (1987) The forest. Memoirs of the New York Botanical Garden, 44, 9-29.
519	French Guiana	Sinnamary	Piste de St Elie	PSE9B	Terra Firme	5.2979	-53.0618	1	single	10	1988	Daniel Sabatier, Jean-François Molino	Sabatier, D. & Molino, J.-F. unpubl. data
520	French Guiana	Sinnamary	Piste de St Elie	PSE10B	Terra Firme	5.29799	-53.0627	1	single	10	1988	Daniel Sabatier, Jean-François Molino	Sabatier, D. & Molino, J.-F. unpubl. data
521	French Guiana	Sinnamary	Piste de St Elie	PSE1B	Terra Firme	5.29724	-53.0546	1	single	10	1988	Daniel Sabatier, Jean-François Molino	Sabatier, D. & Molino, J.-F. unpubl. data
522	French Guiana	Sinnamary	Piste de St Elie	PSE2C	Terra Firme	5.29822	-53.0554	1	single	10	1988	Daniel Sabatier, Jean-François Molino	Sabatier, D. & Molino, J.-F. unpubl. data
523	French Guiana	Sinnamary	Piste de St Elie	PSE3C	Terra Firme	5.29831	-53.0563	1	single	10	1988	Daniel Sabatier, Jean-François Molino	Sabatier, D. & Molino, J.-F. unpubl. data
524	French Guiana	Sinnamary	Piste de St Elie	PSE4B	Terra Firme	5.29749	-53.0573	1	single	10	1988	Daniel Sabatier, Jean-François Molino	Sabatier, D. & Molino, J.-F. unpubl. data
525	French Guiana	Sinnamary	Piste de St Elie	PSE5B	Terra Firme	5.29757	-53.0582	1	single	10	1988	Daniel Sabatier, Jean-François Molino	Sabatier, D. & Molino, J.-F. unpubl. data
526	French Guiana	Sinnamary	Piste de St Elie	PSE6B	Terra Firme	5.29766	-53.0591	1	single	10	1988	Daniel Sabatier, Jean-François Molino	Sabatier, D. & Molino, J.-F. unpubl. data
527	French Guiana	Sinnamary	Piste de St Elie	PSE6F	Terra Firme	5.30126	-53.0587	1	single	10	1991	Daniel Sabatier, Jean-François Molino	Sabatier, D. & Molino, J.-F. unpubl. data
528	French Guiana	Sinnamary	Piste de St Elie	PSE6G	Terra Firme	5.30216	-53.0587	1	single	10	1991	Daniel Sabatier, Jean-François Molino	Sabatier, D. & Molino, J.-F. unpubl. data
529	French Guiana	Sinnamary	Piste de St Elie	PSE6H	Terra Firme	5.30306	-53.0586	1	single	10	1991	Daniel Sabatier, Jean-François Molino	Sabatier, D. & Molino, J.-F. unpubl. data
530	French Guiana	Sinnamary	Piste de St Elie	PSE6I	Terra Firme	5.30396	-53.0585	1	single	10	1991	Daniel Sabatier, Jean-François Molino	Sabatier, D. & Molino, J.-F. unpubl. data
531	French Guiana	Sinnamary	Piste de St Elie	PSE6J	Terra Firme	5.30486	-53.0584	1	single	10	1991	Daniel Sabatier, Jean-François Molino	Sabatier, D. & Molino, J.-F. unpubl. data
532	French Guiana	Sinnamary	Piste de St Elie	PSE7B	Terra Firme	5.29774	-53.06	1	single	10	1988	Daniel Sabatier, Jean-François Molino	Sabatier, D. & Molino, J.-F. unpubl. data
533	French Guiana	Sinnamary	Piste de St Elie	PSE8B	Terra Firme	5.29782	-53.0609	1	single	10	1988	Daniel Sabatier, Jean-François Molino	Sabatier, D. & Molino, J.-F. unpubl. data
534	French Guiana	Sinnamary	Piste de St Elie	PSEIV	Terra Firme	5.2926	-53.0592	1	single	10	1986	Daniel Sabatier, Jean-François Molino	Sabatier, D. & Molino, J.-F. unpubl. data
535	French Guiana	Camopi	Rivière Camopi, crique Cacao	CAM1	Terra Firme	2.35919	-53.191	1	single	10	1987	Daniel Sabatier, Jean-François Molino	Sabatier, D. & Prévost, M. F. (1987) Une forêt a cacaoyers sauvages sur le haut-camopi, en Guyane Française. Cayenne.
536	French Guiana	St Laurent du Maroni	St Laurent, BAFOG Plot 1	BAFOG_01	Terra Firme	5.5	-54	4	single	10	1983	Gazel	Gazel, M. (1983) Croissance des arbres et productivité des peuplements en forêt dense équatoriale de Guyane. Office national des forêts, Direction régionale de Guyane, Cayenne.
537	French Guiana	St Laurent du Maroni	St Laurent, BAFOG Plot 2	BAFOG_02	Terra Firme	5.5	-54	4	single	10	1983	Gazel	Gazel, M. (1983) Croissance des arbres et productivité des peuplements en forêt dense équatoriale de Guyane. Office national des forêts, Direction régionale de Guyane, Cayenne.
538	Guyana	Upper Demerara-Berbice	Kwakwani	KWAK_01	Terra Firme	5.5	-58	1	single	10	1994	James Comieskey	Comiskey, J. A., Aymard, G. & Dallmeier, F. (1994) Structure and composition of lowland mixed forest in the Kwakwani region of Guyana. Biollania, 10, 13-28.
539	Guyana	Upper Demerara-Berbice	Kwakwani	KWAK_02	Terra Firme	5.5009	-57.9991	1	single	10	1994	James Comieskey	Comiskey, J. A., Aymard, G. & Dallmeier, F. (1994) Structure and composition of lowland mixed forest in the Kwakwani region of Guyana. Biollania, 10, 13-28.
541	Guyana	Potaro-Siparuni	Ireng R, D1	D1	Terra Firme	5.08333	-59.9833	1	single	10	2003	Terry Henkel	Henkel, T. W. (2003) Monodominance in the ectomycorrhizal Dicymbe corymbosa (Caesalpiniaceae) from Guyana. Journal of Tropical Ecology, 19, 417-437.
542	Guyana	Potaro-Siparuni	Ireng R, D2	D2	Terra Firme	5.08333	-59.9833	1	single	10	2003	Terry Henkel	Henkel, T. W. (2003) Monodominance in the ectomycorrhizal Dicymbe corymbosa (Caesalpiniaceae) from Guyana. Journal of Tropical Ecology, 19, 417-437.
545	Guyana	Barima-Waini	Moruca Indian Reservation Alexa faciation	MORU_IR	Terra Firme	7.65	-59.23	2.1	single	10	1954	D.B. Fanshawe	Fanshawe, D. B. (1954) Forest types of British Guiana. Caribbean Forester, 15, 73-11.
547	Guyana	Barima-Waini	Kariako, Barama River, Mora swamp	NWG_02	Igapo	7.38333	-59.7167	1	single	10	1996	Tinde van Andel	van Andel, T. R. (2003) Floristic composition and diversity of three swamp forests in northwest Guyana. Plant Ecology, 167, 293-317.
548	Guyana	Barima-Waini	Kariako, Barama River mixed primary forest	NWG_03	Terra Firme	7.4	-59.7333	1	single	10	1996	Tinde van Andel	Valverde, F. C., Janovec, P. J. & Tobler, M. W. (2006) Floristic diversity and composition of terra firme and seasonally inundated palm swamp forests in the Palma Real watershed in lower Madre de Dios, Peru. SIDA, 22, 615-633.
550	Guyana	Barima-Waini	Santa Rosa, Moruca River Kabrora, mixed primary forest	NWG_05	Terra Firme	7.6	-58.95	1	single	10	1997	Tinde van Andel	van Andel, T. R. (2003) Floristic composition and diversity of three swamp forests in northwest Guyana. Plant Ecology, 167, 293-317.
551	Guyana	Potaro-Siparuni	Potaro River, D3	D3	Terra Firme	5.36982	-59.9653	1	single	10	2003	Terry Henkel	Henkel, T. W. (2003) Monodominance in the ectomycorrhizal Dicymbe corymbosa (Caesalpiniaceae) from Guyana. Journal of Tropical Ecology, 19, 417-437.
552	Guyana	Potaro-Siparuni	Potaro River, D4	D4	Terra Firme	5.36531	-59.9383	1	single	10	2003	Terry Henkel	Henkel, T. W. (2003) Monodominance in the ectomycorrhizal Dicymbe corymbosa (Caesalpiniaceae) from Guyana. Journal of Tropical Ecology, 19, 417-437.
553	Guyana	Potaro-Siparuni	Potaro River, D5	D5	Terra Firme	5.38333	-59.9833	1	single	10	2003	Terry Henkel	Henkel, T. W. (2003) Monodominance in the ectomycorrhizal Dicymbe corymbosa (Caesalpiniaceae) from Guyana. Journal of Tropical Ecology, 19, 417-437.
554	Guyana	Potaro-Siparuni	Potaro River, M1	M1	Terra Firme	5.36531	-59.9653	1	single	10	2003	Terry Henkel	Henkel, T. W. (2003) Monodominance in the ectomycorrhizal Dicymbe corymbosa (Caesalpiniaceae) from Guyana. Journal of Tropical Ecology, 19, 417-437.
555	Guyana	Potaro-Siparuni	Potaro River, M2	M2	Terra Firme	5.3518	-59.9293	1	single	10	2003	Terry Henkel	Henkel, T. W. (2003) Monodominance in the ectomycorrhizal Dicymbe corymbosa (Caesalpiniaceae) from Guyana. Journal of Tropical Ecology, 19, 417-437.
556	Guyana	Potaro-Siparuni	Potaro River, M3	M3	Terra Firme	5.3518	-59.9473	1	single	10	2003	Terry Henkel	Henkel, T. W. (2003) Monodominance in the ectomycorrhizal Dicymbe corymbosa (Caesalpiniaceae) from Guyana. Journal of Tropical Ecology, 19, 417-437.
557	Guyana	Upper Takutu-Upper Essequibo	Iwokrama Mora	KUR_01	Igapo	4.64664	-58.6777	1	single	10	1995	Mark Johnston	Johnston, M. & Gillman, M. (1995) Tree population studies in low-diversity forests, Guyana. I. Floristic composition and stand structure. Biodiversity and Conservation, 4, 339-362.
558	Guyana	Upper Takutu-Upper Essequibo	Iwokrama TA12, Mix	KUR_03	Terra Firme	4.64228	-58.6989	1	single	10	1995	Mark Johnston	Johnston, M. & Gillman, M. (1995) Tree population studies in low-diversity forests, Guyana. I. Floristic composition and stand structure. Biodiversity and Conservation, 4, 339-362.
559	Guyana	Upper Takutu-Upper Essequibo	Iwokrama TA19, Mix2	KUR_04	Terra Firme	4.64655	-58.6937	1	single	10	1995	Mark Johnston	Johnston, M. & Gillman, M. (1995) Tree population studies in low-diversity forests, Guyana. I. Floristic composition and stand structure. Biodiversity and Conservation, 4, 339-362.
562	Guyana	Upper Demerara-Berbice	Mabura Hill, Camoudi	CAMOUDI	Terra Firme	5.03333	-58.8	2.3	single	10	1998	Raquel Thomas	Thomas, R. S. (1999) Forest productivity and resource availability in lowland tropical forest of Guyana. PhD PhD, University of London, London.
564	Guyana	Upper Demerara-Berbice	Mabura Hill, FRMH 05, Roza1 (FMH-01)	MHFR_05	Terra Firme	5.1732	-58.6934	1	single	10	2006	Roderick Zagt, Hans ter Steege	Ek & Zagt, unpubl. data; updated Banki 2005
565	Guyana	Upper Demerara-Berbice	Mabura Hill, FRMH 06, Roza2 (FMH-02)	MHFR_06	Terra Firme	5.17392	-58.6939	1	single	10	1995	Roderick Zagt, Hans ter Steege	Ek & Zagt, unpubl. data; updated Banki 2005
566	Guyana	Upper Demerara-Berbice	Mabura Hill, FRMH, lat1	MHFRlAT1	Terra Firme	5.15606	-58.6966	1.5	single	10	1997	Jessica ven Essen, Hans ter Steege	van Essen unpubl. data
567	Guyana	Upper Demerara-Berbice	Mabura Hill, FRMH, lat2	MHFRlAT2	Terra Firme	5.15787	-58.6966	1.5	single	10	1997	Jessica ven Essen, Hans ter Steege	van Essen unpubl. data
568	Guyana	Upper Demerara-Berbice	Mabura Hill, FRMH, lat3	MHFRlATRT	Terra Firme	5.16407	-58.6857	2.3	single	10	1998	Raquel Thomas	Thomas, R. S. (1999) Forest productivity and resource availability in lowland tropical forest of Guyana. PhD PhD, University of London, London.
569	Guyana	Upper Demerara-Berbice	Mabura Hill, FRMH, Mor	MHFRMORT	Igapo	5.16592	-58.6927	2.3	single	10	1998	Raquel Thomas	Thomas, R. S. (1999) Forest productivity and resource availability in lowland tropical forest of Guyana. PhD PhD, University of London, London.
574	Guyana	Upper Demerara-Berbice	Mabura Hill, Pibiri 05	PIB_05	Terra Firme	5.02177	-58.6211	1	single	10	2006	Hans ter Steege, Olaf Bánki	Bánki, O. S. (2010) Does neutral theory explain community composition in the Guiana Shield forests? PhD Thesis, Dept. Biology, Utrecht University.
575	Guyana	Upper Demerara-Berbice	Mabura Hill, Pibiri 06	PIB_06	Terra Firme	5.01453	-58.6249	1	single	10	2006	Hans ter Steege, Olaf Bánki	Bánki, O. S. (2010) Does neutral theory explain community composition in the Guiana Shield forests? PhD Thesis, Dept. Biology, Utrecht University.
581	Guyana	Upper Demerara-Berbice	Mabura Hill, Pibiri 12 LE	PIB_12	Terra Firme	5.02648	-58.6035	1	single	10	2006	Hans ter Steege, Olaf Bánki	Bánki, O. S. (2010) Does neutral theory explain community composition in the Guiana Shield forests? PhD Thesis, Dept. Biology, Utrecht University.
586	Guyana	Upper Demerara-Berbice	Moraballi - mixed	MB_MX	Terra Firme	6.18333	-58.55	1.5	single	10	1934	T.A.W. Davis, Paul W. Richards	Davis, T. A. W. & Richards, P. W. (1934) The vegetation of Moraballi Creek, British Guiana: an ecological study of a limited area of tropical rain forest. Part II. The Journal of Ecology, 22, 106-155.
587	Guyana	Upper Demerara-Berbice	Moraballi green heart	MB_GH	Terra Firme	6.18333	-58.55	1.5	single	10	1934	T.A.W. Davis, Paul W. Richards	Davis, T. A. W. & Richards, P. W. (1934) The vegetation of Moraballi Creek, British Guiana: an ecological study of a limited area of tropical rain forest. Part II. The Journal of Ecology, 22, 106-155.
588	Guyana	Upper Demerara-Berbice	Moraballi, Mora	MO_MO	Igapo	6.18333	-58.55	1.5	single	10	1934	T.A.W. Davis, Paul W. Richards	Davis, T. A. W. & Richards, P. W. (1934) The vegetation of Moraballi Creek, British Guiana: an ecological study of a limited area of tropical rain forest. Part II. The Journal of Ecology, 22, 106-155.
589	Guyana	Upper Demerara-Berbice	Moraballi, Morabukea	MB_MB	Terra Firme	6.18333	-58.55	1.5	single	10	1934	T.A.W. Davis, Paul W. Richards	Davis, T. A. W. & Richards, P. W. (1934) The vegetation of Moraballi Creek, British Guiana: an ecological study of a limited area of tropical rain forest. Part II. The Journal of Ecology, 22, 106-155.
593	Peru	Cusco	Cashiriari 2	CAM_01	Terra Firme	-11.8642	-72.7792	1	single	10	1998	Alfonso Alonso, Francisco Dallmeier, Percy Núñez Vargas, William Nauray	Alonso, A., Dalmeijer, F., Mistry, S., Ros, C., Udvardy, S., Comiskey, J., Núñez, P., Chuspe , M. E., Baldeón, S., Betrán, H., Santistebán, J. & Valencia, G. (1998) Flora I. Biodiversity assessment and long term monitoring, lower Urubamba Region. Biodiversity assessment in the lower Urubamba Region, Perú. SI/MAB Series #2 (eds A. Alonso & F. Dalmeijer). SI/MAB.
594	Peru	Cusco	Cashiriari 3	CAM_02	Terra Firme	-11.8529	-72.756	1	single	10	1998	Alfonso Alonso, Francisco Dallmeier, Percy Núñez Vargas, William Nauray	Alonso, A., Dalmeijer, F., Mistry, S., Ros, C., Udvardy, S., Comiskey, J., Núñez, P., Chuspe , M. E., Baldeón, S., Betrán, H., Santistebán, J. & Valencia, G. (1998) Flora I. Biodiversity assessment and long term monitoring, lower Urubamba Region. Biodiversity assessment in the lower Urubamba Region, Perú. SI/MAB Series #2 (eds A. Alonso & F. Dalmeijer). SI/MAB.
596	Peru	Cusco	Las Malvinas	CAM_03	Terra Firme	-11.8819	-72.94	1	single	10	1998	Alfonso Alonso, Francisco Dallmeier, Percy Núñez Vargas, William Nauray	Alonso, A., Dalmeijer, F., Mistry, S., Ros, C., Udvardy, S., Comiskey, J., Núñez, P., Chuspe , M. E., Baldeón, S., Betrán, H., Santistebán, J. & Valencia, G. (1998) Flora I. Biodiversity assessment and long term monitoring, lower Urubamba Region. Biodiversity assessment in the lower Urubamba Region, Perú. SI/MAB Series #2 (eds A. Alonso & F. Dalmeijer). SI/MAB.
597	Peru	Cusco	San Martin 3a	CAM_06	Terra Firme	-11.7739	-72.7288	1	single	10	1998	Alfonso Alonso, Francisco Dallmeier, Percy Núñez Vargas, William Nauray	Alonso, A., Dalmeijer, F., Mistry, S., Ros, C., Udvardy, S., Comiskey, J., Núñez, P., Chuspe , M. E., Baldeón, S., Betrán, H., Santistebán, J. & Valencia, G. (1998) Flora I. Biodiversity assessment and long term monitoring, lower Urubamba Region. Biodiversity assessment in the lower Urubamba Region, Perú. SI/MAB Series #2 (eds A. Alonso & F. Dalmeijer). SI/MAB.
598	Peru	Cusco	San Martin 3b	CAM_07	Terra Firme	-11.7702	-72.6874	1	single	10	1998	Alfonso Alonso, Francisco Dallmeier, Percy Núñez Vargas, William Nauray	Alonso, A., Dalmeijer, F., Mistry, S., Ros, C., Udvardy, S., Comiskey, J., Núñez, P., Chuspe , M. E., Baldeón, S., Betrán, H., Santistebán, J. & Valencia, G. (1998) Flora I. Biodiversity assessment and long term monitoring, lower Urubamba Region. Biodiversity assessment in the lower Urubamba Region, Perú. SI/MAB Series #2 (eds A. Alonso & F. Dalmeijer). SI/MAB.
599	Peru	Cusco	Segakiato 1	CAM_08	Terra Firme	-11.805	-72.875	1	single	10	1998	Alfonso Alonso, Francisco Dallmeier, Percy Núñez Vargas, William Nauray	Alonso, A., Dalmeijer, F., Mistry, S., Ros, C., Udvardy, S., Comiskey, J., Núñez, P., Chuspe , M. E., Baldeón, S., Betrán, H., Santistebán, J. & Valencia, G. (1998) Flora I. Biodiversity assessment and long term monitoring, lower Urubamba Region. Biodiversity assessment in the lower Urubamba Region, Perú. SI/MAB Series #2 (eds A. Alonso & F. Dalmeijer). SI/MAB.
600	Peru	Cusco	Segakiato 2	CAM_09	Terra Firme	-11.7858	-72.8756	1	single	10	1998	Alfonso Alonso, Francisco Dallmeier, Percy Núñez Vargas, William Nauray	Alonso, A., Dalmeijer, F., Mistry, S., Ros, C., Udvardy, S., Comiskey, J., Núñez, P., Chuspe , M. E., Baldeón, S., Betrán, H., Santistebán, J. & Valencia, G. (1998) Flora I. Biodiversity assessment and long term monitoring, lower Urubamba Region. Biodiversity assessment in the lower Urubamba Region, Perú. SI/MAB Series #2 (eds A. Alonso & F. Dalmeijer). SI/MAB.
601	Peru	Cusco	Shivankoreni 1	CAM_10	Terra Firme	-11.7889	-72.9186	1	single	10	1998	Alfonso Alonso, Francisco Dallmeier, Percy Núñez Vargas, William Nauray	Alonso, A., Dalmeijer, F., Mistry, S., Ros, C., Udvardy, S., Comiskey, J., Núñez, P., Chuspe , M. E., Baldeón, S., Betrán, H., Santistebán, J. & Valencia, G. (1998) Flora I. Biodiversity assessment and long term monitoring, lower Urubamba Region. Biodiversity assessment in the lower Urubamba Region, Perú. SI/MAB Series #2 (eds A. Alonso & F. Dalmeijer). SI/MAB.
602	Peru	Cusco	Shivankoreni 2	CAM_11	Varzea	-11.6911	-72.9781	1	single	10	1998	Alfonso Alonso, Francisco Dallmeier, Percy Núñez Vargas, William Nauray	Alonso, A., Dalmeijer, F., Mistry, S., Ros, C., Udvardy, S., Comiskey, J., Núñez, P., Chuspe , M. E., Baldeón, S., Betrán, H., Santistebán, J. & Valencia, G. (1998) Flora I. Biodiversity assessment and long term monitoring, lower Urubamba Region. Biodiversity assessment in the lower Urubamba Region, Perú. SI/MAB Series #2 (eds A. Alonso & F. Dalmeijer). SI/MAB.
603	Peru	Loreto	Allpahuayo A poorly drained	ALP_11	Terra Firme	-3.94915	-73.4341	0.44	single	10	1990	Rodolfo Vasquez, Abel Monteagudo, Oliver Phillips	Vasquez-Martinez, R. V. & Phillips, O. L. (2000) Allpahuayo: Floristics, structure, and dynamics of a high-diversity forest in Amazonian Peru. Annals of the Missouri Botanical Garden, 87, 499-527.
604	Peru	Loreto	Allpahuayo A, very well drained	ALP_12	Terra Firme	-3.94778	-73.4357	0.4	single	10	1990	Rodolfo Vasquez, Abel Monteagudo, Oliver Phillips	Vasquez-Martinez, R. V. & Phillips, O. L. (2000) Allpahuayo: Floristics, structure, and dynamics of a high-diversity forest in Amazonian Peru. Annals of the Missouri Botanical Garden, 87, 499-527.
606	Peru	Loreto	Centro de Investigaciones Jenaro Herrera, Cocha Vainilla, 8 km al SO de Jenaro Herrera.	JEN_02	Varzea	-4.91492	-73.743	1	single	10	1993	Eurídice Honorio	Nebel, G., Kvist, L. P., Vanclay, J. K., Christensen, H., Freitas, L. & Ruiz, J. (2001) Structure and floristic composition of flood plain forests in the Peruvian Amazon: I. Overstorey. Forest Ecology and Management, 150, 27-57.
607	Peru	Loreto	Centro de Investigaciones Jenaro Herrera, Cocha Vainilla, 8 km al SO de Jenaro Herrera.	JEN_03	Varzea	-4.91514	-73.7412	1	single	10	1993	Eurídice Honorio	Nebel, G., Kvist, L. P., Vanclay, J. K., Christensen, H., Freitas, L. & Ruiz, J. (2001) Structure and floristic composition of flood plain forests in the Peruvian Amazon: I. Overstorey. Forest Ecology and Management, 150, 27-57.
608	Peru	Loreto	Centro de Investigaciones Jenaro Herrera, Quebrada Braga, 8.5 km al O de Jenaro Herrera.	JEN_01	Varzea	-4.91469	-73.7444	1	single	10	1993	Eurídice Honorio	Nebel, G., Kvist, L. P., Vanclay, J. K., Christensen, H., Freitas, L. & Ruiz, J. (2001) Structure and floristic composition of flood plain forests in the Peruvian Amazon: I. Overstorey. Forest Ecology and Management, 150, 27-57.
609	Peru	Loreto	Centro de Investigaciones Jenaro Herrera, Cocha Vainilla, 8 km al SO de Jenaro Herrera.	JEN_04	Varzea	-4.91383	-73.7407	0.96	single	10	1993	Eurídice Honorio	Nebel, G., Kvist, L. P., Vanclay, J. K., Christensen, H., Freitas, L. & Ruiz, J. (2001) Structure and floristic composition of flood plain forests in the Peruvian Amazon: I. Overstorey. Forest Ecology and Management, 150, 27-57.
610	Peru	Loreto	Centro de Investigaciones Jenaro Herrera, Quebrada Lobillo, 8.5 km al SO de Jenaro Herrera.	JEN_06	Varzea	-4.95929	-73.7214	1	single	10	1993	Eurídice Honorio	Nebel, G., Kvist, L. P., Vanclay, J. K., Christensen, H., Freitas, L. & Ruiz, J. (2001) Structure and floristic composition of flood plain forests in the Peruvian Amazon: I. Overstorey. Forest Ecology and Management, 150, 27-57.
611	Peru	Loreto	Centro de Investigaciones Jenaro Herrera, Quebrada Lobillo, 8.5 km al SO de Jenaro Herrera.	JEN_05	Varzea	-4.95929	-73.7214	1	single	10	1993	Eurídice Honorio	Nebel, G., Kvist, L. P., Vanclay, J. K., Christensen, H., Freitas, L. & Ruiz, J. (2001) Structure and floristic composition of flood plain forests in the Peruvian Amazon: I. Overstorey. Forest Ecology and Management, 150, 27-57.
612	Peru	Loreto	Centro de Investigaciones Jenaro Herrera, Quebrada Braga, 8.5 km al O de Jenaro Herrera.	JEN_08	Varzea	-4.91469	-73.7444	1	single	10	1993	Eurídice Honorio	Nebel, G., Kvist, L. P., Vanclay, J. K., Christensen, H., Freitas, L. & Ruiz, J. (2001) Structure and floristic composition of flood plain forests in the Peruvian Amazon: I. Overstorey. Forest Ecology and Management, 150, 27-57.
613	Peru	Loreto	Centro de Investigaciones Jenaro Herrera, Quebrada Lobillo, 8.5 km al SO de Jenaro Herrera.	JEN_07	Varzea	-4.95929	-73.7214	1	single	10	1993	Eurídice Honorio	Nebel, G., Kvist, L. P., Vanclay, J. K., Christensen, H., Freitas, L. & Ruiz, J. (2001) Structure and floristic composition of flood plain forests in the Peruvian Amazon: I. Overstorey. Forest Ecology and Management, 150, 27-57.
614	Peru	Loreto	Centro de Investigaciones Jenaro Herrera, Quebrada Braga, 8.5 km al O de Jenaro Herrera.	JEN_09	Varzea	-4.91469	-73.7444	1	single	10	1993	Eurídice Honorio	Nebel, G., Kvist, L. P., Vanclay, J. K., Christensen, H., Freitas, L. & Ruiz, J. (2001) Structure and floristic composition of flood plain forests in the Peruvian Amazon: I. Overstorey. Forest Ecology and Management, 150, 27-57.
616	Peru	Loreto	Sucusari A	SUC_01	Terra Firme	-3.25211	-72.9074	1	single	10	1992	Oliver Phillips, Abel Monteagudo, Rodolfo Vasquez	Lopez-Gonzalez, G., Lewis, S. L., Burkitt, M., T.R., B. & Phillips, O. L. (2009) ForestPlots.net Database. www.forestplots.net.
617	Peru	Loreto	Sucusari B	SUC_02	Terra Firme	-3.2534	-72.9031	1	single	10	1992	Oliver Phillips, Abel Monteagudo, Rodolfo Vasquez	Lopez-Gonzalez, G., Lewis, S. L., Burkitt, M., T.R., B. & Phillips, O. L. (2009) ForestPlots.net Database. www.forestplots.net.
618	Peru	Loreto	Yanamono A	YAN_01	Terra Firme	-3.43969	-72.8465	1	single	10	1983	Abel Monteagudo, Rodolfo Vasquez, Oliver Phillips	Gentry, A. H. (1988) Changes in plant community diversity and floristic composition on environmental and geographical gradients. Annals of the Missouri Botanical Garden, 75, 1-34.
620	Peru	Madre de Dios	Amigos downriver 1	AMD_01	Terra Firme	-12.5333	-70.0833	1	single	10	2000	John Terborgh, Percy Núñez Vargas	Pitman, N. (2000) A large-scale inventory of two Amazonian tree communities. PhD Thesis, Duke University, Durham.
621	Peru	Madre de Dios	Amigos downriver 2	AMD_02	Terra Firme	-12.5333	-70.0833	1	single	10	2000	John Terborgh, Percy Núñez Vargas	Pitman, N. (2000) A large-scale inventory of two Amazonian tree communities. PhD Thesis, Duke University, Durham.
622	Peru	Madre de Dios	Amigos upriver 1	AMU_01	Terra Firme	-12.5333	-70.0833	1	single	10	2000	John Terborgh, Percy Núñez Vargas	Pitman, N. (2000) A large-scale inventory of two Amazonian tree communities. PhD Thesis, Duke University, Durham.
623	Peru	Madre de Dios	Amigos upriver 2	AMU_02	Terra Firme	-12.5333	-70.0833	1	single	10	2000	John Terborgh, Percy Núñez Vargas	Pitman, N. (2000) A large-scale inventory of two Amazonian tree communities. PhD Thesis, Duke University, Durham.
624	Peru	Madre de Dios	Barranco	BAC_01	Terra Firme	-11.8833	-71.3833	0.875	single	10	1999	John Terborgh, Nigel Pitman	Pitman, N. C. A., Terborgh, J., Silman, M. R. & Nunez V, P. (1999) Tree species distributions in an upper Amazonian forest. Ecology, 80, 2651-2661.
625	Peru	Madre de Dios	Cuzco Amazonico, CUZAM1E	CUZ_01	Terra Firme	-12.5667	-69.1333	1	single	10	1989	Percy Núñez Vargas, Oliver Phillips, Abel Monteagudo, Rodolfo Vasquez	Lopez-Gonzalez, G., Lewis, S. L., Burkitt, M., T.R., B. & Phillips, O. L. (2009) ForestPlots.net Database. www.forestplots.net.
626	Peru	Madre de Dios	Cuzco Amazonico, CUZAM1U	CUZ_02	Terra Firme	-12.5667	-69.1333	1	single	10	1989	Percy Núñez Vargas, Oliver Phillips, Abel Monteagudo, Rodolfo Vasquez	Lopez-Gonzalez, G., Lewis, S. L., Burkitt, M., T.R., B. & Phillips, O. L. (2009) ForestPlots.net Database. www.forestplots.net.
627	Peru	Madre de Dios	Cuzco Amazonico, CUZAM2E	CUZ_03	Terra Firme	-12.5667	-69.1333	1	single	10	1989	Percy Núñez Vargas, Oliver Phillips, Abel Monteagudo, Rodolfo Vasquez	Lopez-Gonzalez, G., Lewis, S. L., Burkitt, M., T.R., B. & Phillips, O. L. (2009) ForestPlots.net Database. www.forestplots.net.
628	Peru	Madre de Dios	Cuzco Amazonico, CUZAM2U	CUZ_04	Terra Firme	-12.5667	-69.1333	1	single	10	1989	Percy Núñez Vargas, Oliver Phillips, Abel Monteagudo, Rodolfo Vasquez	Lopez-Gonzalez, G., Lewis, S. L., Burkitt, M., T.R., B. & Phillips, O. L. (2009) ForestPlots.net Database. www.forestplots.net.
629	Peru	Madre de Dios	Diamante	DIAMANTE	Terra Firme	-12.3167	-70.9333	1	single	10	2000	John Terborgh, Percy Núñez Vargas	Pitman, N. (2000) A large-scale inventory of two Amazonian tree communities. PhD Thesis, Duke University, Durham.
630	Peru	Madre de Dios	Altos de Maizal/Maizal 1	ALM_01	Terra Firme	-11.8	-71.4667	1	single	10	1999	John Terborgh, Percy Núñez Vargas, Oliver Phillips, Roel Brienen, Fernando Cornejo Valverde	Pitman, N. C. A., Terborgh, J., Silman, M. R. & Nunez V, P. (1999) Tree species distributions in an upper Amazonian forest. Ecology, 80, 2651-2661.
632	Peru	Madre de Dios	Pakitza, Manu River, dissected alluvial, plot1	PAK_01	Terra Firme	-11.9372	-71.2813	1	single	10	1987	Robin Foster	Dallmeier, F., Kabel, M. & Foster, R. B. (1996) Floristic composition, diversity, mortality and recruitment on different substrates: Lowland tropical forest, Pakitza, Rio Manu, Peru. Manu: the diversity of Southeastern Peru (eds D. E. Wilson & A. Sandoval), pp. 61-88. Smithsonian Institution, Washington.
633	Peru	Madre de Dios	Manu Pakitza 2	PAK_02	Varzea	-11.9372	-71.2692	1	single	10	1987	Francisco Dallmeier	Dallmeier, F., Kabel, M. & Foster, R. B. (1996) Floristic composition, diversity, mortality and recruitment on different substrates: Lowland tropical forest, Pakitza, Rio Manu, Peru. Manu: the diversity of Southeastern Peru (eds D. E. Wilson & A. Sandoval), pp. 61-88. Smithsonian Institution, Washington.
634	Peru	Madre de Dios	Manu Pakitza 3	PAK_03	Terra Firme	-11.9457	-71.2804	1	single	10	1987	Robin Foster	Dallmeier, F., Kabel, M. & Foster, R. B. (1996) Floristic composition, diversity, mortality and recruitment on different substrates: Lowland tropical forest, Pakitza, Rio Manu, Peru. Manu: the diversity of Southeastern Peru (eds D. E. Wilson & A. Sandoval), pp. 61-88. Smithsonian Institution, Washington.
638	Peru	Madre de Dios	Manu, terra firme terrace, M3	MNU_03	Terra Firme	-11.9	-71.4	2	single	10	1991	John Terborgh	Pitman, N. (2000) A large-scale inventory of two Amazonian tree communities. PhD Thesis, Duke University, Durham.
639	Peru	Madre de Dios	Manu, terra firme ravine, M4	MNU_04	Terra Firme	-11.9054	-71.4016	2	single	10	1991	John Terborgh, Oliver Phillips, Fernando Cornejo Valverde	Pitman, N. (2000) A large-scale inventory of two Amazonian tree communities. PhD Thesis, Duke University, Durham.
641	Peru	Madre de Dios	Manu, Otorongo	MNU_OTO	Varzea	-12.0333	-71.1333	2	single	10	1998	John Terborgh, Percy Núñez Vargas	Pitman, N. C. A., Terborgh, J., Silman, M. R. & Nunez V, P. (1999) Tree species distributions in an upper Amazonian forest. Ecology, 80, 2651-2661.
642	Peru	Madre de Dios	Manu, Salvador	MNU_SAL	Varzea	-11.75	-71.5	2	single	10	1998	John Terborgh, Percy Núñez Vargas	Pitman, N. C. A., Terborgh, J., Silman, M. R. & Nunez V, P. (1999) Tree species distributions in an upper Amazonian forest. Ecology, 80, 2651-2661.
648	Peru	Madre de Dios	Rio Acre	RIO_A_01	Terra Firme	-11.0032	-70.1074	1	single	10	2002	John Terborgh, Percy Núñez Vargas	Terborgh unpubl. data
649	Peru	Madre de Dios	Tambopata plot 0 (clay, old floodplain; on Swamp trail)	TAM_01	Terra Firme	-12.8441	-69.2884	1	single	10	1983	Oliver Phillips, Abel Monteagudo, Rodolfo Vasquez	Phillips, O. L., Hall, P., Gentry, A. H., Sawyer, S. A. & Vasquez, R. (1994) Dynamics and species richness of tropical rain forests. Proceedings of the National Academy of Sciences of the United States of America, 91, 2805.
650	Peru	Madre de Dios	Tambopata plot 1 (lateritic; clay, upland)	TAM_02	Terra Firme	-12.8348	-69.2861	1	single	10	2001	Oliver Phillips, Abel Monteagudo, Rodolfo Vasquez	Lopez-Gonzalez, G., Lewis, S. L., Burkitt, M., T.R., B. & Phillips, O. L. (2009) ForestPlots.net Database. www.forestplots.net.
651	Peru	Madre de Dios	Tambopata plot 4 (fertile alluvial-clay, upper floodplain)	TAM_06	Terra Firme	-12.8385	-69.296	1	single	10	1983	Oliver Phillips, Abel Monteagudo, Rodolfo Vasquez	Phillips, O. L., Hall, P., Gentry, A. H., Sawyer, S. A. & Vasquez, R. (1994) Dynamics and species richness of tropical rain forests. Proceedings of the National Academy of Sciences of the United States of America, 91, 2805.
652	Peru	Madre de Dios	Tambopata plot 2 (swamp edge, clay soil)	TAM_04	Terra Firme	-12.8366	-69.2785	1	single	10	1983	Oliver Phillips, Abel Monteagudo, Rodolfo Vasquez	Phillips, O. L., Hall, P., Gentry, A. H., Sawyer, S. A. & Vasquez, R. (1994) Dynamics and species richness of tropical rain forests. Proceedings of the National Academy of Sciences of the United States of America, 91, 2805.
654	Peru	Madre de Dios	Tambopata plot 3 (infertile sandy-clay, upland)	TAM_05	Terra Firme	-12.8303	-69.2705	1	single	10	1983	Oliver Phillips, Abel Monteagudo, Rodolfo Vasquez	Phillips and Vasquez unpubl. data. For the 1983 census, RAINFOR
655	Peru	Madre de Dios	Tambopata, plot 6	TAM_07	Terra Firme	-12.8257	-69.261	1	single	10	1983	Oliver Phillips, Abel Monteagudo, Rodolfo Vasquez	Phillips and Vasquez unpubl. data. For the 1983 census, RAINFOR
656	Peru	Pasco	Cabeza de Mono	CDM_01	Terra Firme	-10.3333	-75.3	1	single	10	1988	Oliver Phillips	Gentry, A. H. (1988) Changes in plant community diversity and floristic composition on environmental and geographical gradients. Annals of the Missouri Botanical Garden, 75, 1-34.
657	Suriname	Para	Mapane Berg en Dal?	SUHO	Terra Firme	5.48779	-54.6667	1	single	10	1996	Joop Schulz, Jan Lindeman	Schulz & Lindeman unpubl. data
658	Suriname	Sipaliwini	Blanche Marie Falls K	BLM_K	Terra Firme	4.75	-56.85	1.21	single	10	1971	Paul Maas	Maas , P. J. M. (1971) Floristic observations on forest types in western Suriname I and II. Proceedings of the Koninklijke Nederlandse Academie van Wetenschappen, Ser. C 74, 269-302.
659	Suriname	Sipaliwini	Kamisa Falls H	KAM_H	Terra Firme	5.1	-56.3333	0.91	single	10	1971	Paul Maas	Maas , P. J. M. (1971) Floristic observations on forest types in western Suriname I and II. Proceedings of the Koninklijke Nederlandse Academie van Wetenschappen, Ser. C 74, 269-302.
660	Suriname	Sipaliwini	Paris Jacob Creek GI	PARJ_G1	Terra Firme	4.9	-56.95	0.53	single	10	1971	Paul Maas	Maas , P. J. M. (1971) Floristic observations on forest types in western Suriname I and II. Proceedings of the Koninklijke Nederlandse Academie van Wetenschappen, Ser. C 74, 269-302.
663	Suriname	Sipaliwini	Snake Creek FI	SNCR_F3	Terra Firme	5.23333	-56.8	1.25	single	10	1971	Paul Maas	Maas , P. J. M. (1971) Floristic observations on forest types in western Suriname I and II. Proceedings of the Koninklijke Nederlandse Academie van Wetenschappen, Ser. C 74, 269-302.
666	Suriname	Sipaliwini	Winana Creek EII	WIN_EII	Terra Firme	5.25	-57.0667	0.9	single	10	1971	Paul Maas	Maas , P. J. M. (1971) Floristic observations on forest types in western Suriname I and II. Proceedings of the Koninklijke Nederlandse Academie van Wetenschappen, Ser. C 74, 269-302.
670	Brazil	Amazonas	Neblina NP TF 1 *	PNNP_01	Terra Firme	0.4	-66.3	0.25	single	10	1999	Jean Paul Boubli	Boubli, J. P. (2002) Lowland floristic assessment of Pico da Neblina National Park, Brazil. Plant Ecology, 160, 149-167.
679	Venezuela	Amazonas	San Carlos, Guaco	SCR_03	Terra Firme	1.95169	-67.0047	0.6	single	10	1983	Nelda Dezzeo, Gerardo Aymard	Dezzeo, N., Maquirino, P., Berry, P. E. & Aymard, G. (2000) Principales tipos de bosque en el área de San Carlos del Río Negro, Venezuela. SCIENTIA GUAIANÆ, 11, 15-36.
680	Venezuela	Amazonas	San Carlos, Mixto	SCR_02	Terra Firme	1.95169	-67.0047	0.6	single	10	1983	Nelda Dezzeo, Gerardo Aymard	Dezzeo, N., Maquirino, P., Berry, P. E. & Aymard, G. (2000) Principales tipos de bosque en el área de San Carlos del Río Negro, Venezuela. SCIENTIA GUAIANÆ, 11, 15-36.
681	Venezuela	Amazonas	San Carlos, Yevaro	SCR_05	Terra Firme	1.95169	-67.0047	0.6	single	10	1983	Nelda Dezzeo, Gerardo Aymard, Oliver Phillips, Jon Lloyd	Dezzeo, N., Maquirino, P., Berry, P. E. & Aymard, G. (2000) Principales tipos de bosque en el área de San Carlos del Río Negro, Venezuela. SCIENTIA GUAIANÆ, 11, 15-36.
682	Venezuela	Bolivar	El Buey 01	ELB_01	Terra Firme	8.24302	-62.18	1	single	10	1993	Hernan Castellanos	Castellanos unpubl. data
683	Venezuela	Bolivar	El Buey 02	ELB_02	Terra Firme	8.24752	-62.18	1	single	10	1993	Hernan Castellanos	Castellanos unpubl. data
684	Venezuela	Bolivar	El Buey 03	ELB_03	Terra Firme	8.24302	-62.1782	1	single	10	1993	Hernan Castellanos	Castellanos unpubl. data
685	Venezuela	Bolivar	El Buey 04	ELB_04	Terra Firme	8.24752	-62.1782	1	single	10	1993	Hernan Castellanos	Castellanos unpubl. data
686	Venezuela	Bolivar	El Buey 05	ELB_05	Terra Firme	8.24302	-62.1746	1	single	10	1993	Hernan Castellanos	Castellanos unpubl. data
687	Venezuela	Bolivar	El Buey 06	ELB_06	Terra Firme	8.24752	-62.1746	1	single	10	1993	Hernan Castellanos	Castellanos unpubl. data
688	Venezuela	Bolivar	El Buey 07	ELB_07	Terra Firme	8.24302	-62.1773	1	single	10	1993	Hernan Castellanos	Castellanos unpubl. data
689	Venezuela	Bolivar	El Buey 08	ELB_08	Terra Firme	8.22907	-62.1692	1	single	10	1993	Hernan Castellanos	Castellanos unpubl. data
690	Venezuela	Bolivar	El Buey 09	ELB_09	Terra Firme	8.23358	-62.1692	1	single	10	1993	Hernan Castellanos	Castellanos unpubl. data
691	Venezuela	Bolivar	El Buey 10	ELB_10	Terra Firme	8.22907	-62.1674	1	single	10	1993	Hernan Castellanos	Castellanos unpubl. data
692	Venezuela	Bolivar	El Buey 11	ELB_11	Terra Firme	8.23358	-62.1674	1	single	10	1993	Hernan Castellanos	Castellanos unpubl. data
693	Venezuela	Bolivar	El Buey 12	ELB_12	Terra Firme	8.22907	-62.1656	1	single	10	1993	Hernan Castellanos	Castellanos unpubl. data
694	Venezuela	Bolivar	El Buey 13	ELB_13	Terra Firme	8.23358	-62.1656	1	single	10	1993	Hernan Castellanos	Castellanos unpubl. data
699	Venezuela	Bolivar	Rio Caura 1	CAU_01	Terra Firme	6.34025	-64.9942	1	single	10	1998	Hernan Castellanos	Castellanos, H. G. (1998) Floristic composition and structure, tree diversity, and the relationship between floristic distribution and soil factors in El Caura Forest Reserve, southern Venezuela. Forest biodiversity in North, Central and South America, and the Caribbean. Research and Monitoring. MAB Series (eds F. Dallmeier & J. A. Comiskey), pp. 507-533. UNESCO, Paris.
700	Venezuela	Bolivar	Rio Caura 2	CAU_02	Terra Firme	6.34025	-64.9951	1	single	10	1998	Hernan Castellanos	Castellanos, H. G. (1998) Floristic composition and structure, tree diversity, and the relationship between floristic distribution and soil factors in El Caura Forest Reserve, southern Venezuela. Forest biodiversity in North, Central and South America, and the Caribbean. Research and Monitoring. MAB Series (eds F. Dallmeier & J. A. Comiskey), pp. 507-533. UNESCO, Paris.
701	Venezuela	Bolivar	Rio Caura 3	CAU_03	Terra Firme	6.34025	-64.996	1	single	10	1998	Hernan Castellanos	Castellanos, H. G. (1998) Floristic composition and structure, tree diversity, and the relationship between floristic distribution and soil factors in El Caura Forest Reserve, southern Venezuela. Forest biodiversity in North, Central and South America, and the Caribbean. Research and Monitoring. MAB Series (eds F. Dallmeier & J. A. Comiskey), pp. 507-533. UNESCO, Paris.
702	Venezuela	Bolivar	Rio Caura 4	CAU_04	Terra Firme	6.34025	-64.9969	1	single	10	1998	Hernan Castellanos	Castellanos, H. G. (1998) Floristic composition and structure, tree diversity, and the relationship between floristic distribution and soil factors in El Caura Forest Reserve, southern Venezuela. Forest biodiversity in North, Central and South America, and the Caribbean. Research and Monitoring. MAB Series (eds F. Dallmeier & J. A. Comiskey), pp. 507-533. UNESCO, Paris.
703	Venezuela	Bolivar	Rio Caura 5	CAU_05	Terra Firme	6.34025	-64.9978	1	single	10	1998	Hernan Castellanos	Castellanos, H. G. (1998) Floristic composition and structure, tree diversity, and the relationship between floristic distribution and soil factors in El Caura Forest Reserve, southern Venezuela. Forest biodiversity in North, Central and South America, and the Caribbean. Research and Monitoring. MAB Series (eds F. Dallmeier & J. A. Comiskey), pp. 507-533. UNESCO, Paris.
704	Venezuela	Bolivar	San Pedro	SANPED	Terra Firme	6.5	-62.3833	1	single	10	2003	Finol Urdaneta	Urdaneta, H. F. (Undated.) Silvicultura de la Mora de Guiana (Mora gonggrijpii). . (ed I. d. Silvicultur), pp. 73. Faculdad de Ciencias Forestales, Mérida , Venezuela.
706	Brazil	Pará	Granja Marathon	PAR_GrMar	Terra Firme	-1.14113	-47.7946	1	single	10	2005	Ima Vieira	Ima Vieira unpubl. data
707	Brazil	Pará	Sítio Sto. Antonio-Jambu-açu	PAR_Ajamb	Terra Firme	-1.13886	-47.7023	1	single	10	2005	Ima Vieira	Ima Vieira unpubl. data
708	Brazil	Pará	Faz. Sto. Amaro 1	PAR_FazSA1	Terra Firme	-1.84389	-47.1044	1	single	10	2005	Ima Vieira	Ima Vieira unpubl. data
709	Brazil	Pará	Faz. Sta Rita	PAR_FazSR	Terra Firme	-1.45653	-47.9225	1	single	10	2005	Ima Vieira	Ima Vieira unpubl. data
710	Brazil	Pará	Faz. Amanda 5	PAR_FazA5	Terra Firme	-1.14525	-46.1453	1	single	10	2005	Ima Vieira	Ima Vieira unpubl. data
711	Brazil	Pará	Faz. Amanda 6	PAR_FazA6	Terra Firme	-1.14525	-46.1453	1	single	10	2005	Ima Vieira	Ima Vieira unpubl. data
712	Brazil	Pará	Faz. Sto. Amaro 2	PAR_FazSA2	Terra Firme	-1.84389	-47.1044	1	single	10	2005	Ima Vieira	Ima Vieira unpubl. data
732	Brazil	Pará	Jari 1	JRI_01	Terra Firme	-0.894444	-52.1903	1	single	5	1985	Natalino Silva, Ademir Ruschel	Lopez-Gonzalez, G., Lewis, S. L., Burkitt, M., T.R., B. & Phillips, O. L. (2009) ForestPlots.net Database. www.forestplots.net.
733	Brazil	Pará	Tapajos, RP014, 1-4	TAP_01	Terra Firme	-3.30889	-54.9403	1	single	10	1983	Natalino Silva, Ademir Ruschel	Lopez-Gonzalez, G., Lewis, S. L., Burkitt, M., T.R., B. & Phillips, O. L. (2009) ForestPlots.net Database. www.forestplots.net.
734	Brazil	Pará	Tapajos, RP014, 5-8	TAP_02	Terra Firme	-3.31	-54.9453	1	single	10	1983	Natalino Silva, Ademir Ruschel	Lopez-Gonzalez, G., Lewis, S. L., Burkitt, M., T.R., B. & Phillips, O. L. (2009) ForestPlots.net Database. www.forestplots.net.
735	Brazil	Pará	Tapajos, RP014, 9-12	TAP_03	Terra Firme	-3.31	-54.94	1	single	10	1983	Natalino Silva, Ademir Ruschel	Lopez-Gonzalez, G., Lewis, S. L., Burkitt, M., T.R., B. & Phillips, O. L. (2009) ForestPlots.net Database. www.forestplots.net.
736	Peru	Loreto	Allpahuayo C	ALP_30	Terra Firme	-3.95	-73.4167	1	single	10	1990	Rodolfo Vasquez, Abel Monteagudo, Oliver Phillips, Tim baker	Lopez-Gonzalez, G., Lewis, S. L., Burkitt, M., T.R., B. & Phillips, O. L. (2009) ForestPlots.net Database. www.forestplots.net.
737	Peru	Loreto	Indiana	IND_01	Terra Firme	-3.51667	-72.85	1	single	10	1992	Rodolfo Vasquez, Juan Ernesto Guevara, Oliver Phillips	Lopez-Gonzalez, G., Lewis, S. L., Burkitt, M., T.R., B. & Phillips, O. L. (2009) ForestPlots.net Database. www.forestplots.net.
738	Peru	Madre de Dios	Infierno	INF_01	Terra Firme	-12.7333	-69.7	1	single	10	1988	Oliver Phillips, Miguel Alexiades	Lopez-Gonzalez, G., Lewis, S. L., Burkitt, M., T.R., B. & Phillips, O. L. (2009) ForestPlots.net Database. www.forestplots.net.
739	Peru	Madre de Dios	MNU-06 (Manu, alluvial Cocha Cashu Trail 2 and 31)	MNU_06	Varzea	-11.8864	-71.3972	2.25	single	15	1989	John Terborgh, Oliver Phillips	Lopez-Gonzalez, G., Lewis, S. L., Burkitt, M., T.R., B. & Phillips, O. L. (2009) ForestPlots.net Database. www.forestplots.net.
740	Peru	Madre de Dios	MNU-01 (Manu, alluvial Cocha Cashu Trail 3, M1)	MNU_01	Varzea	-11.8667	-71.35	2	single	15	1974	John Terborgh, Fernando Cornejo Valverde	Lopez-Gonzalez, G., Lewis, S. L., Burkitt, M., T.R., B. & Phillips, O. L. (2009) ForestPlots.net Database. www.forestplots.net.
741	Peru	Madre de Dios	MNU-05 (Manu, alluvial Cocha Cashu Trail 12)	MNU_05	Varzea	-11.8789	-71.4082	2	single	15	1989	John Terborgh, Oliver Phillips	Lopez-Gonzalez, G., Lewis, S. L., Burkitt, M., T.R., B. & Phillips, O. L. (2009) ForestPlots.net Database. www.forestplots.net.
742	Peru	Madre de Dios	MNU-07 (Manu, Percy Nunez Trans-Manu Upland 1-ha plot)	MNU_07	Terra Firme	-11.8833	-71.35	1	single	10	1986	Oliver Phillips, Percy Núñez Vargas	Lopez-Gonzalez, G., Lewis, S. L., Burkitt, M., T.R., B. & Phillips, O. L. (2009) ForestPlots.net Database. www.forestplots.net.
743	Peru	Madre de Dios	Cocha Salvador Manu, mature floodplain	MNU_08	Varzea	-11.9833	-71.1833	2	single	10	1991	John Terborgh, Fernando Cornejo Valverde	Lopez-Gonzalez, G., Lewis, S. L., Burkitt, M., T.R., B. & Phillips, O. L. (2009) ForestPlots.net Database. www.forestplots.net.
764	Colombia	Amazonas	Zafire Field Camp Clay, Altura E y F	ZAR_04	Terra Firme	-4.00583	-69.8986	1	single	10	2005	Maria Cristina Peñuela Mora, Eliana M. Jimenez	Maria C. Penuala Mora upublished data, Peñuela & Alvarez, 2006
765	Colombia	Amazonas	Zafire Field Camp Igapo, Rebalse	ZAR_02	Terra Firme	-4.00583	-69.8986	1	single	10	2004	Maria Cristina Peñuela Mora, Eliana M. Jimenez	Maria C. Penuala Mora upublished data, Peñuela & Alvarez, 2006
766	Colombia	Amazonas	Zafire Field Camp WSTF_mix, Terra Firme	ZAR_03	Terra Firme	-4.00583	-69.8986	1	single	10	2004	Maria Cristina Peñuela Mora, Eliana M. Jimenez	Maria C. Penuala Mora upublished data, Peñuela & Alvarez, 2006
767	Suriname	Para	Kabo 41	KABO_41	Terra Firme	5.34185	-55.7669	1	single	10	2006	Hans ter Steege, Olaf Bánki	Bánki, O. S. (2006) Tree diversity in the vicinity of Kabo: A field report. Ecology & Biodiversity, Utrecht University.
768	Suriname	Para	Kabo 43	KABO_43	Terra Firme	5.34185	-55.7669	1	single	10	2006	Hans ter Steege, Olaf Bánki	Bánki, O. S. (2006) Tree diversity in the vicinity of Kabo: A field report. Ecology & Biodiversity, Utrecht University.
770	Guyana	Cuyuni-Mazaruni	FTC 2	FTC_02	Terra Firme	6.62791	-58.8726	1	single	10	2006	Hans ter Steege, Olaf Bánki	Bánki, O. S. (2010) Does neutral theory explain community composition in the Guiana Shield forests? PhD Thesis, Dept. Biology, Utrecht University.
772	Guyana	Cuyuni-Mazaruni	FTC 4	FTC_04	Terra Firme	6.62791	-58.8726	1	single	10	2006	Hans ter Steege, Olaf Bánki	Bánki, O. S. (2010) Does neutral theory explain community composition in the Guiana Shield forests? PhD Thesis, Dept. Biology, Utrecht University.
777	Guyana	Potaro-Siparuni	Iwo 2	IWO_02	Terra Firme	4.62007	-58.7211	1	single	10	2006	Hans ter Steege, Olaf Bánki	Bánki, O. S. (2010) Does neutral theory explain community composition in the Guiana Shield forests? PhD Thesis, Dept. Biology, Utrecht University.
785	Suriname	Sipaliwini	Kwamalsamutu Upland	KWAM_UP	Terra Firme	2.325	-56.7889	1	single	10	2005	Bruce Hoffman	Hoffman, B. (2009) Drums and arrows: Ethnobotanical classification and use of tropical forest plants by a Maroon and Amerindian community in Suriname, with implications for biocultural conservation. PhD Thesis, University of Hawai'i, Honolulu.
786	Suriname	Sipaliwini	Kwamalsamutu Seas Flooded	KWAM_LO	Igapo	2.325	-56.7889	1	single	10	2005	Bruce Hoffman	Hoffman, B. (2009) Drums and arrows: Ethnobotanical classification and use of tropical forest plants by a Maroon and Amerindian community in Suriname, with implications for biocultural conservation. PhD Thesis, University of Hawai'i, Honolulu.
787	Suriname	Sipaliwini	Stonhuku Upland	SAR_UP	Terra Firme	3.85944	-55.6411	1	single	10	2005	Bruce Hoffman	Hoffman, B. (2009) Drums and arrows: Ethnobotanical classification and use of tropical forest plants by a Maroon and Amerindian community in Suriname, with implications for biocultural conservation. PhD Thesis, University of Hawai'i, Honolulu.
788	Suriname	Sipaliwini	Stonhuku Seas Flooded	SAR_LO	Igapo	3.83222	-55.6111	1	single	10	2005	Bruce Hoffman	Hoffman, B. (2009) Drums and arrows: Ethnobotanical classification and use of tropical forest plants by a Maroon and Amerindian community in Suriname, with implications for biocultural conservation. PhD Thesis, University of Hawai'i, Honolulu.
793	Brazil	Amazonas	TF 1 COMARA, Sao Gabriel da Cachoeira / airforce area	SGC_01	Terra Firme	-0.08401	-66.8881	1	single	10	2008	Juliana Stropp, Hans ter Steege	Stropp, J., Sleen, P. V., Assunção, P. A., Silva, A. L. & Steege, H. T. (2011) Tree communities of white-sand and terra-firme forests of the upper Rio Negro. Acta Amazonica, 41, 521-544.
794	Brazil	Amazonas	TF 2 COMARA, Sao Gabriel da Cachoeira / airforce area	SGC_02	Terra Firme	-0.08585	-66.8912	1	single	10	2008	Juliana Stropp, Hans ter Steege	Stropp, J., Sleen, P. V., Assunção, P. A., Silva, A. L. & Steege, H. T. (2011) Tree communities of white-sand and terra-firme forests of the upper Rio Negro. Acta Amazonica, 41, 521-544.
795	Brazil	Amazonas	TF PAMAALI, Sao Gabriel da Cachoeira / Rio Icana / comunidade de Jandu Cachoeira	ICANA_01	Terra Firme	1.55267	-68.6757	1	single	10	2007	Juliana Stropp, Hans ter Steege	Stropp, J., Sleen, P. V., Assunção, P. A., Silva, A. L. & Steege, H. T. (2011) Tree communities of white-sand and terra-firme forests of the upper Rio Negro. Acta Amazonica, 41, 521-544.
796	Brazil	Amazonas	TF Torre do LBA, Sao Gabriel da Cachoeira / Pico da Neblina National Park / LBA site	SGC_03	Terra Firme	0.21123	-66.7712	1	single	10	2008	Juliana Stropp, Hans ter Steege	Stropp, J., Sleen, P. V., Assunção, P. A., Silva, A. L. & Steege, H. T. (2011) Tree communities of white-sand and terra-firme forests of the upper Rio Negro. Acta Amazonica, 41, 521-544.
797	Colombia	Vaupés	Caparu Biological Station , Parcela de Colina	COLACS1	Terra Firme	-1.07183	-69.5136	1	single	10	2009	Angela Cano, Pablo Stevenson	Cano Schutz, A. & Stevenson, P. R. (2009) Diversidad y composición florística de tres tipos de bosque en la estación biológica Caparú, Vaupés, Colombia. Revista Colombia Forestal, 12, 63-80.
798	Colombia	Vaupés	Caparu Biological Station , Parcela de Terraza	COLACS2	Terra Firme	-1.07669	-69.515	1	single	10	2009	Angela Cano, Pablo Stevenson	Cano Schutz, A. & Stevenson, P. R. (2009) Diversidad y composición florística de tres tipos de bosque en la estación biológica Caparú, Vaupés, Colombia. Revista Colombia Forestal, 12, 63-80.
799	Colombia	Vaupés	Caparu Biological Station, Parcela de Igapó	COLACS3	Igapo	-1.08139	-69.5181	1	single	10	2009	Angela Cano, Pablo Stevenson	Cano Schutz, A. & Stevenson, P. R. (2009) Diversidad y composición florística de tres tipos de bosque en la estación biológica Caparú, Vaupés, Colombia. Revista Colombia Forestal, 12, 63-80.
801	Ecuador	Orellana	Alta Florencia	ALTA_FLOR	Terra Firme	-0.9	-75.4333	1	single	10	2009	Juan Ernesto Guevara	Guevara Andino, J. E., Pitman, N. C. A., Ulloa Ulloa, C., Romoleroux, K., Fernández-Fernández, D., Ceron, C., Palacios, W., Neill, D. A., Oleas, N., Altamirano, P., Rivas Torres, G. & ter Steege, H. (2019) Trees of Amazonian Ecuador: a taxonomically verified species list with data on abundance and distribution. Ecology, 100, e02894.
802	Ecuador	Pastaza	Bataburo	BATABURO	Terra Firme	-1.2	-76.7167	1	single	10	2009	Juan Ernesto Guevara	Juan E. Guevara unpubl. data
803	Ecuador	Morona	Sawastian	SAWASTIAN	Terra Firme	-2.63873	-77.154	1	single	10	2006	Milton Tirado, Rodrigo Sierra, Juan Ernesto Guevara	Tirado, M. (2007) Inventario florístico cuantitativo de tres parcelas permanentes de una hectárea, en los centros Achuar de Yutsuntsa y Sawastian, y en el centro Shiwiar de Juyuintsa, provincias de Pastaza y Morona Santiago. Proyecto Conservación de la Biodiversidad en Territorios Indígenas De la Cuenca del Pastaza, Ecuador.
804	Ecuador	Pastaza	Yutsuntsa	YUTSUNTSA	Terra Firme	-2.35161	-76.4301	1	single	10	2006	Milton Tirado, Rodrigo Sierra, Juan Ernesto Guevara	Tirado, M. (2007) Inventario florístico cuantitativo de tres parcelas permanentes de una hectárea, en los centros Achuar de Yutsuntsa y Sawastian, y en el centro Shiwiar de Juyuintsa, provincias de Pastaza y Morona Santiago. Proyecto Conservación de la Biodiversidad en Territorios Indígenas De la Cuenca del Pastaza, Ecuador.
805	Ecuador	Pastaza	Juyuintsa	EC_JUY	Terra Firme	-2.13316	-76.2011	1	single	10	2006	Milton Tirado, Rodrigo Sierra, Juan Ernesto Guevara	Tirado, M. (2007) Inventario florístico cuantitativo de tres parcelas permanentes de una hectárea, en los centros Achuar de Yutsuntsa y Sawastian, y en el centro Shiwiar de Juyuintsa, provincias de Pastaza y Morona Santiago. Proyecto Conservación de la Biodiversidad en Territorios Indígenas De la Cuenca del Pastaza, Ecuador.
806	Brazil	Amazonas	Soa Gabriel Torre LBA	SGC_07	Terra Firme	0.209769	-66.7572	1	single	10	2009	Daniela Pauletto	Daniela Pauletto LBA/INPA unpubl. data
807	Brazil	Mato Grosso	Fazenda Trairão, Rio das Pacas, Querência	FAZ_TR	Terra Firme	-12.3222	-52.7247	0.974	pcq	10	2007	Sustanis Horn Kunz	Kunz, S. H., Ivanauskas, N. M., Martins, S. V., Silva, E. & Stefanello, D. (2008) Aspectos florísticos e fitossociológicos de um trecho de Floresta Estacional Perenifólia na Fazenda Trairão, Bacia do rio das Pacas, Querência-MT. Acta Amazonica, 38, 245-254.
820	Brazil	Pará	Peixe Boi sub-plot 1	PXB_01	Terra Firme	-1.20476	-47.3152	1	single	10	2009	Rafael Salomão	Salomão, R. P., Vieira, I. C. G., Suemitsu, C., Rosa, N. A., Almeida, S. S., Amaral, D. D. & Menezes, M. P. M. (2007) As florestas de Belo Monte na grande curva do rio Xingu, Amazônia Oriental. Boletim do Museu Paraense Emílio Goeldi. Ciências Naturais, 2, 57-153.
821	Venezuela	Amazonas	Casiquiare Channel, El Pijiguao - plot A	CASIQ_01	Terra Firme	2.033	-66.466	1	single	10	1993	Gerardo Aymard	Aymard, G., Stergios, B., Cuello, N., Schargel R. & Licata, A. (2004) Floristic composition, diversity and soils in moist forest communities along the Casiquiare channel, Amazonas state, Venezuela.
822	Venezuela	Amazonas	Casiquiare Channel, Playa Candela - plot D	CASIQ_02	Terra Firme	2.3166	-66.4833	1	single	10	1993	Gerardo Aymard	Aymard, G., Stergios, B., Cuello, N., Schargel R. & Licata, A. (2004) Floristic composition, diversity and soils in moist forest communities along the Casiquiare channel, Amazonas state, Venezuela.
823	Venezuela	Amazonas	Casiquiare Channel, La Ceiba - plot E	CASIQ_03	Terra Firme	2.3666	-66.45	1	single	10	1993	Gerardo Aymard	Aymard, G., Stergios, B., Cuello, N., Schargel R. & Licata, A. (2004) Floristic composition, diversity and soils in moist forest communities along the Casiquiare channel, Amazonas state, Venezuela.
824	Venezuela	Amazonas	Casiquiare Channel, El Peligro - plot F	CASIQ_04	Terra Firme	1.9166	-66.6166	1	single	10	1993	Gerardo Aymard	Aymard, G., Stergios, B., Cuello, N., Schargel R. & Licata, A. (2004) Floristic composition, diversity and soils in moist forest communities along the Casiquiare channel, Amazonas state, Venezuela.
825	Venezuela	Bolivar	El Buey 14	ELB_14	Terra Firme	8.22907	-62.1638	1	single	10	1993	Hernan Castellanos	Castellanos unpubl. data
826	Venezuela	Bolivar	El Buey 15	ELB_15	Terra Firme	8.23358	-62.1638	1	single	10	1993	Hernan Castellanos	Castellanos unpubl. data
827	Colombia	Meta	Tinigua Park plot 5, Rio Duda	TINP_05	Varzea	2.62456	-74.0336	0.9	combi	10	1999	Pablo Stevenson	Stevenson, P. R., Castellanos, M. C. & Medina, M. P. (1999) Elementos arbóreos de los bosques de un plano inundable en el Parque Nacional Natural Tinigua, Colombia. Caldasia, 21, 38-49.
828	Brazil	Pará	Santa Bárbara do Pará 1	STA_BAR_1_4	Varzea	-1.1625	-48.2883	4	single	10	2006	Gideão Costa dos Santos, Mário Augusto Gonçalves Jardim	Santos, G. C. & Jardim, M. A. G. (2006) Florística e estrutura do estrato arbóreo de uma floresta de várzea no município de Santa Bárbara do Pará, Estado do Pará, Brasil. Acta Amazonica, 36, 437-446.
832	Brazil	Mato Grosso	Alta Floresta city B	ALT_FL_B	Terra Firme	-9.94444	-56.3361	1	combi	10	2009	Antonio Francisco Malheiros	Malheiros, A. F., Higuchi, N. & Santos, J. (2009) Structural analysis of tropical rainforest in Alta Floresta city, Mato Grosso, Brazil. Acta Amazonica, 39, 539-548.
833	Brazil	Mato Grosso	Alta Floresta city A	ALT_FL_A	Terra Firme	-9.94444	-56.3361	1	combi	10	2009	Antonio Francisco Malheiros	Malheiros, A. F., Higuchi, N. & Santos, J. (2009) Structural analysis of tropical rainforest in Alta Floresta city, Mato Grosso, Brazil. Acta Amazonica, 39, 539-548.
835	Brazil	Amazonas	Estacao Ecologica Anavilhanas	ANA_01	Terra Firme	-2.05	-60.37	1	single	10	2010	Iêda Leão do Amaral, Francisca Dionízia de Almeida Matos	Ieda Amaral unpubl. data
837	Brazil	Roraima	Caracarai	CARAC_01	Terra Firme	1.02861	-62.0892	1	single	10	1986	Juan Gabriel Soler Alarcón	Alarcon, J. G. S. & Peixoto, A. L. (2007 ) Florística e fitossociologia de um trecho de um hectare de floresta de terra firme, em Caracaraí, Roraima, Brasil. . Boletim do Museu Paraense Emílio Goeldi. Ciências Naturais, 2, 33-60.
838	Bolivia	La Paz	Parque Nacional Madidi, Rio Hondo	PP_Hondo_1	Terra Firme	-14.6144	-67.6531	1	single	10	2002	Sebastián Tello, Alfredo Fuentes, Alejandro Araujo-Murakami	de la Quintana, D. (2005) Diversidad florística y estructura de una parcela permanente en un bosque amazónico preandino del sector del Río Hondo, Área Natural de Manejo Integrado Madidi (La Paz, Bolivi). Ecología en Bolivia, 40, 418-442.
839	Bolivia	La Paz	Parque Nacional y Área Natural de Manejo Integrado Madidi. Rio Tuichi, Laguna Chalalan.Bosque amazónico estacional preandino.	PP_Chalal_6	Terra Firme	-14.4231	-67.9239	1	single	10	2003	Sebastián Tello, Alfredo Fuentes, Alejandro Araujo-Murakami	Silman, M. R., Araujo-Murakami, A., Urrego, D. H., Bush, M. B. & Pariamo, H. (2005) Estructura de las comunidades de árboles en el límite sur de la Amazonía occidental: Manu y Madidi. Ecología en Bolivia, 40, 443-452.
840	Bolivia	La Paz	la cuenca baja del río Tuichi y el arroyo Rudidi	RIO_TUI	Terra Firme	-14.3573	-61.9613	1	single	10	2006	Miki Hernan Calzadilla-Tomianovich	Calzadilla-Tomianovich, M. H. & Cayola, L. (2006) Estructura y composición florística de un bosque amazónico de pie de monte, Área Natural de Manejo Integrado Madidi, La Paz-Bolivia. Ecología en Bolivia, 41, 117-129.
841	Brazil	Roraima	P1 Floresta Ombrófila de Baixio - grid PPBio inventario	VIRUA_01	Terra Firme	1.48667	-61.0104	1	single	10	2009	Rogerio Gribel	Gribel, R., Ferreira, C. A. C., de Souza Coelho, L., dos Santos, J. L., Ferreira Ramos, J. & Farias da Silva, K. A. (2009) Vegetação do parque Nacional do Viruá - RR. INPA, Manuas.
842	Brazil	Roraima	P2 Floresta Ombrófila sub-motana - grid PPBio inventario	VIRUA_02	Terra Firme	1.47773	-61.0069	1	single	10	2009	Rogerio Gribel	Gribel, R., Ferreira, C. A. C., de Souza Coelho, L., dos Santos, J. L., Ferreira Ramos, J. & Farias da Silva, K. A. (2009) Vegetação do parque Nacional do Viruá - RR. INPA, Manuas.
843	Brazil	Roraima	P3 Campinarana Florestada (transição fl ombrofila) - Estr Perdida inventario	VIRUA_03	Terra Firme	1.47617	-60.9667	1	single	10	2009	Rogerio Gribel	Gribel, R., Ferreira, C. A. C., de Souza Coelho, L., dos Santos, J. L., Ferreira Ramos, J. & Farias da Silva, K. A. (2009) Vegetação do parque Nacional do Viruá - RR. INPA, Manuas.
844	Brazil	Roraima	P4 Campinarana Florestada - Estrada Perdida inventario	VIRUA_04	Terra Firme	1.3699	-60.9821	1	single	10	2009	Rogerio Gribel	Gribel, R., Ferreira, C. A. C., de Souza Coelho, L., dos Santos, J. L., Ferreira Ramos, J. & Farias da Silva, K. A. (2009) Vegetação do parque Nacional do Viruá - RR. INPA, Manuas.
845	Brazil	Roraima	P5 Floresta de Varzea e dique marginal - rio Barauna inventario	VIRUA_05	Igapo	1.42363	-60.8413	1	single	10	2009	Rogerio Gribel	Gribel, R., Ferreira, C. A. C., de Souza Coelho, L., dos Santos, J. L., Ferreira Ramos, J. & Farias da Silva, K. A. (2009) Vegetação do parque Nacional do Viruá - RR. INPA, Manuas.
846	Brazil	Roraima	P6 Floresta de Terra Firme - rio Barauna inventario	VIRUA_06	Terra Firme	1.42067	-60.8513	1	single	10	2009	Rogerio Gribel	Gribel, R., Ferreira, C. A. C., de Souza Coelho, L., dos Santos, J. L., Ferreira Ramos, J. & Farias da Silva, K. A. (2009) Vegetação do parque Nacional do Viruá - RR. INPA, Manuas.
848	Brazil	Roraima	P8 Floresta de Igapó - rio Iruá inventario	VIRUA_08	Igapo	1.03472	-61.242	1	single	10	2009	Rogerio Gribel	Gribel, R., Ferreira, C. A. C., de Souza Coelho, L., dos Santos, J. L., Ferreira Ramos, J. & Farias da Silva, K. A. (2009) Vegetação do parque Nacional do Viruá - RR. INPA, Manuas.
849	Brazil	Roraima	P10 Campinarana florestada - rio Iruá inventario	VIRUA_10	Terra Firme	1.11715	-61.2326	1	single	10	2009	Rogerio Gribel	Gribel, R., Ferreira, C. A. C., de Souza Coelho, L., dos Santos, J. L., Ferreira Ramos, J. & Farias da Silva, K. A. (2009) Vegetação do parque Nacional do Viruá - RR. INPA, Manuas.
850	Brazil	Roraima	P17 Floresta Varzea - rio Anauá, Campinho inventario	VIRUA_17	Igapo	0.95751	-61.1602	1	single	10	2009	Rogerio Gribel	Gribel, R., Ferreira, C. A. C., de Souza Coelho, L., dos Santos, J. L., Ferreira Ramos, J. & Farias da Silva, K. A. (2009) Vegetação do parque Nacional do Viruá - RR. INPA, Manuas.
851	Brazil	Roraima	P20 Floresta de Terra Firme - rio Rio Branco, trilha Ano Bom inventario	VIRUA_20	Terra Firme	1.55311	-61.2173	1	single	10	2009	Rogerio Gribel	Gribel, R., Ferreira, C. A. C., de Souza Coelho, L., dos Santos, J. L., Ferreira Ramos, J. & Farias da Silva, K. A. (2009) Vegetação do parque Nacional do Viruá - RR. INPA, Manuas.
852	Brazil	Amazonas	PDBFF1101_1, Gaviao	PDBFF1101_1	Terra Firme	-2.42691	-59.8506	1	single	10	2010	Bill Laurance, Ana Segalin de Andrade, Susan Laurance, José Luís Camargo	Bill Laurance, Ana Andrade, et al unpubl. data
853	Brazil	Amazonas	PDBFF1102_1, Gaviao	PDBFF1102_1	Terra Firme	-2.42547	-59.847	1	single	10	2010	Bill Laurance, Ana Segalin de Andrade, Susan Laurance, José Luís Camargo	Bill Laurance, Ana Andrade, et al unpubl. data
854	Brazil	Amazonas	PDBFF1103_1, Gaviao	PDBFF1103_1	Terra Firme	-2.42343	-59.8454	1	single	10	2010	Bill Laurance, Ana Segalin de Andrade, Susan Laurance, José Luís Camargo	Bill Laurance, Ana Andrade, et al unpubl. data
855	Brazil	Amazonas	PDBFF1105_1, Gaviao	PDBFF1105_1	Terra Firme	-2.42485	-59.8221	1	single	10	2010	Bill Laurance, Ana Segalin de Andrade, Susan Laurance, José Luís Camargo	Bill Laurance, Ana Andrade, et al unpubl. data
856	Brazil	Amazonas	PDBFF1109_1, KM34	PDBFF1109_1	Terra Firme	-2.37837	-59.8616	1	single	10	2010	Bill Laurance, Ana Segalin de Andrade, Susan Laurance, José Luís Camargo	Bill Laurance, Ana Andrade, et al unpubl. data
857	Brazil	Amazonas	PDBFF1113_1, Florestal	PDBFF1113_1	Terra Firme	-2.39621	-59.8506	1	single	10	2010	Bill Laurance, Ana Segalin de Andrade, Susan Laurance, José Luís Camargo	Bill Laurance, Ana Andrade, et al unpubl. data
858	Brazil	Amazonas	PDBFF1301_1, Florestal	PDBFF1301_1	Terra Firme	-2.38542	-59.8548	1	single	10	2010	Bill Laurance, Ana Segalin de Andrade, Susan Laurance, José Luís Camargo	Bill Laurance, Ana Andrade, et al unpubl. data
859	Brazil	Amazonas	PDBFF1301_4, Florestal	PDBFF1301_4	Terra Firme	-2.38389	-59.8472	1	single	10	2010	Bill Laurance, Ana Segalin de Andrade, Susan Laurance, José Luís Camargo	Bill Laurance, Ana Andrade, et al unpubl. data
860	Brazil	Amazonas	PDBFF1301_5, Florestal	PDBFF1301_5	Terra Firme	-2.3847	-59.8504	1	single	10	2010	Bill Laurance, Ana Segalin de Andrade, Susan Laurance, José Luís Camargo	Bill Laurance, Ana Andrade, et al unpubl. data
861	Brazil	Amazonas	PDBFF1301_6, Florestal	PDBFF1301_6	Terra Firme	-2.38805	-59.8481	1	single	10	2010	Bill Laurance, Ana Segalin de Andrade, Susan Laurance, José Luís Camargo	Bill Laurance, Ana Andrade, et al unpubl. data
862	Brazil	Amazonas	PDBFF1301_7, Florestal	PDBFF1301_7	Terra Firme	-2.38847	-59.8528	1	single	10	2010	Bill Laurance, Ana Segalin de Andrade, Susan Laurance, José Luís Camargo	Bill Laurance, Ana Andrade, et al unpubl. data
863	Brazil	Amazonas	PDBFF1301_8, Florestal	PDBFF1301_8	Terra Firme	-2.38626	-59.8484	1	single	10	2010	Bill Laurance, Ana Segalin de Andrade, Susan Laurance, José Luís Camargo	Bill Laurance, Ana Andrade, et al unpubl. data
864	Brazil	Amazonas	PDBFF1501_1, KM41	PDBFF1501_1	Terra Firme	-2.44459	-59.7676	1	single	10	1999	Alexandre Adalardo de Oliveira	Oliveira, A. A. & Mori, S. A. (1999) A central Amazonian terra firme forest. I. High tree species richness on poor soils. Biodiversity and Conservation, 8, 1219-1244.
865	Brazil	Amazonas	PDBFF1501_2, KM41	PDBFF1501_2	Terra Firme	-2.4413	-59.7647	1	single	10	1999	Alexandre Adalardo de Oliveira	Oliveira, A. A. & Mori, S. A. (1999) A central Amazonian terra firme forest. I. High tree species richness on poor soils. Biodiversity and Conservation, 8, 1219-1244.
866	Brazil	Amazonas	PDBFF1501_3, KM41	PDBFF1501_3	Terra Firme	-2.43999	-59.768	1	single	10	1999	Alexandre Adalardo de Oliveira	Oliveira, A. A. & Mori, S. A. (1999) A central Amazonian terra firme forest. I. High tree species richness on poor soils. Biodiversity and Conservation, 8, 1219-1244.
867	Brazil	Amazonas	PDBFF2303_5, Dimona	PDBFF2303_5	Terra Firme	-2.32333	-60.095	1	single	10	2010	Bill Laurance, Ana Segalin de Andrade, Susan Laurance, José Luís Camargo	Bill Laurance, Ana Andrade, et al unpubl. data
868	Brazil	Amazonas	PDBFF2303_6, Dimona	PDBFF2303_6	Terra Firme	-2.32333	-60.095	1	single	10	2010	Bill Laurance, Ana Segalin de Andrade, Susan Laurance, José Luís Camargo	Bill Laurance, Ana Andrade, et al unpubl. data
869	Brazil	Amazonas	PDBFF3304_8, Porto Allegre	PDBFF3304_8	Terra Firme	-2.3648	-59.9739	1	single	10	2010	Bill Laurance, Ana Segalin de Andrade, Susan Laurance, José Luís Camargo	Bill Laurance, Ana Andrade, et al unpubl. data
870	Brazil	Amazonas	PDBFF3304_9, Porto Allegre	PDBFF3304_9	Terra Firme	-2.36643	-59.9731	1	single	10	2010	Bill Laurance, Ana Segalin de Andrade, Susan Laurance, José Luís Camargo	Bill Laurance, Ana Andrade, et al unpubl. data
871	Brazil	Amazonas	PDBFF3402_1, Cabo Frio	PDBFF3402_1	Terra Firme	-2.36643	-59.9731	1	single	10	2010	Bill Laurance, Ana Segalin de Andrade, Susan Laurance, José Luís Camargo	Bill Laurance, Ana Andrade, et al unpubl. data
872	Brazil	Amazonas	PDBFF3402_2, Cabo Frio	PDBFF3402_2	Terra Firme	-2.36643	-59.9731	1	single	10	2010	Bill Laurance, Ana Segalin de Andrade, Susan Laurance, José Luís Camargo	Bill Laurance, Ana Andrade, et al unpubl. data
873	Brazil	Amazonas	PDBFF3402_3, Cabo Frio	PDBFF3402_3	Terra Firme	-2.36643	-59.9731	1	single	10	2010	Bill Laurance, Ana Segalin de Andrade, Susan Laurance, José Luís Camargo	Bill Laurance, Ana Andrade, et al unpubl. data
874	Brazil	Amazonas	PDBFF3402_4, Cabo Frio	PDBFF3402_4	Terra Firme	-2.36643	-59.9731	1	single	10	2010	Bill Laurance, Ana Segalin de Andrade, Susan Laurance, José Luís Camargo	Bill Laurance, Ana Andrade, et al unpubl. data
875	Brazil	Amazonas	PDBFF3402_5, Cabo Frio	PDBFF3402_5	Terra Firme	-2.36643	-59.9731	1	single	10	2010	Bill Laurance, Ana Segalin de Andrade, Susan Laurance, José Luís Camargo	Bill Laurance, Ana Andrade, et al unpubl. data
876	Brazil	Amazonas	PDBFF3402_6, Cabo Frio	PDBFF3402_6	Terra Firme	-2.36643	-59.9731	1	single	10	2010	Bill Laurance, Ana Segalin de Andrade, Susan Laurance, José Luís Camargo	Bill Laurance, Ana Andrade, et al unpubl. data
877	Brazil	Amazonas	PDBFF3402_7, Cabo Frio	PDBFF3402_7	Terra Firme	-2.36643	-59.9731	1	single	10	2010	Bill Laurance, Ana Segalin de Andrade, Susan Laurance, José Luís Camargo	Bill Laurance, Ana Andrade, et al unpubl. data
878	Brazil	Amazonas	PDBFF3402_8, Cabo Frio	PDBFF3402_8	Terra Firme	-2.36643	-59.9731	1	single	10	2010	Bill Laurance, Ana Segalin de Andrade, Susan Laurance, José Luís Camargo	Bill Laurance, Ana Andrade, et al unpubl. data
879	Brazil	Amazonas	PDBFF3402_9, Cabo Frio	PDBFF3402_9	Terra Firme	-2.36643	-59.9731	1	single	10	2010	Bill Laurance, Ana Segalin de Andrade, Susan Laurance, José Luís Camargo	Bill Laurance, Ana Andrade, et al unpubl. data
880	Bolivia	Pando	Florencia	PANDO_01	Terra Firme	-11.4583	-67.4386	1	single	10	2006	Bonifacio Mostacedo, Juan Carlos Montero	Mostacedo, B., Balcazar, J. & Montero, J. C. (2006) Tipos de bosque, diversidad y composición florística en la Amazonia sudoeste de Bolivia. Ecología en Bolivia, 41, 99-116.
881	Bolivia	Pando	Sacrificio	PANDO_02	Terra Firme	-11.3894	-67.2983	1	single	10	2006	Bonifacio Mostacedo, Juan Carlos Montero	Mostacedo, B., Balcazar, J. & Montero, J. C. (2006) Tipos de bosque, diversidad y composición florística en la Amazonia sudoeste de Bolivia. Ecología en Bolivia, 41, 99-116.
882	Bolivia	Pando	Santa Rosa	PANDO_03	Terra Firme	-10.6172	-67.4222	1	single	10	2006	Bonifacio Mostacedo, Juan Carlos Montero	Mostacedo, B., Balcazar, J. & Montero, J. C. (2006) Tipos de bosque, diversidad y composición florística en la Amazonia sudoeste de Bolivia. Ecología en Bolivia, 41, 99-116.
883	Bolivia	Pando	San Pedro	PANDO_04	Terra Firme	-10.8856	-67.5309	1	single	10	2006	Bonifacio Mostacedo, Juan Carlos Montero	Mostacedo, B., Balcazar, J. & Montero, J. C. (2006) Tipos de bosque, diversidad y composición florística en la Amazonia sudoeste de Bolivia. Ecología en Bolivia, 41, 99-116.
884	Bolivia	Pando	San Juan Manupare	PANDO_05	Terra Firme	-11.6617	-67.2711	1	single	10	2006	Bonifacio Mostacedo, Juan Carlos Montero	Mostacedo, B., Balcazar, J. & Montero, J. C. (2006) Tipos de bosque, diversidad y composición florística en la Amazonia sudoeste de Bolivia. Ecología en Bolivia, 41, 99-116.
885	Bolivia	Pando	Blanca Flor	PANDO_06	Terra Firme	-11.7361	-66.9372	1	single	10	2006	Bonifacio Mostacedo, Juan Carlos Montero	Mostacedo, B., Balcazar, J. & Montero, J. C. (2006) Tipos de bosque, diversidad y composición florística en la Amazonia sudoeste de Bolivia. Ecología en Bolivia, 41, 99-116.
886	Bolivia	Pando	Reserva	PANDO_07	Terra Firme	-10.1354	-66.1797	1	single	10	2006	Bonifacio Mostacedo, Juan Carlos Montero	Mostacedo, B., Balcazar, J. & Montero, J. C. (2006) Tipos de bosque, diversidad y composición florística en la Amazonia sudoeste de Bolivia. Ecología en Bolivia, 41, 99-116.
887	Bolivia	Pando	Santo Domingo	PANDO_08	Terra Firme	-10.4278	-66.3428	1	single	10	2006	Bonifacio Mostacedo, Juan Carlos Montero	Mostacedo, B., Balcazar, J. & Montero, J. C. (2006) Tipos de bosque, diversidad y composición florística en la Amazonia sudoeste de Bolivia. Ecología en Bolivia, 41, 99-116.
888	Bolivia	Pando	Los Indios	PANDO_09	Terra Firme	-10.4411	-65.5575	1	single	10	2006	Bonifacio Mostacedo, Juan Carlos Montero	Mostacedo, B., Balcazar, J. & Montero, J. C. (2006) Tipos de bosque, diversidad y composición florística en la Amazonia sudoeste de Bolivia. Ecología en Bolivia, 41, 99-116.
889	Bolivia	Pando	Cachuela El Carmen	PANDO_10	Terra Firme	-10.2575	-65.6722	1	single	10	2006	Bonifacio Mostacedo, Juan Carlos Montero	Mostacedo, B., Balcazar, J. & Montero, J. C. (2006) Tipos de bosque, diversidad y composición florística en la Amazonia sudoeste de Bolivia. Ecología en Bolivia, 41, 99-116.
890	Bolivia	Pando	Asentamiento Palmitero	PANDO_11	Terra Firme	-10.0886	-65.2575	1	single	10	2006	Bonifacio Mostacedo, Juan Carlos Montero	Mostacedo, B., Balcazar, J. & Montero, J. C. (2006) Tipos de bosque, diversidad y composición florística en la Amazonia sudoeste de Bolivia. Ecología en Bolivia, 41, 99-116.
891	Bolivia	Pando	Puerto Península	PANDO_12	Varzea	-11.0878	-67.2708	1	single	10	2006	Bonifacio Mostacedo, Juan Carlos Montero	Mostacedo, B., Balcazar, J. & Montero, J. C. (2006) Tipos de bosque, diversidad y composición florística en la Amazonia sudoeste de Bolivia. Ecología en Bolivia, 41, 99-116.
892	Bolivia	Pando	Ayacucho	PANDO_13	Igapo	-11.2356	-67.5839	1	single	10	2006	Bonifacio Mostacedo, Juan Carlos Montero	Mostacedo, B., Balcazar, J. & Montero, J. C. (2006) Tipos de bosque, diversidad y composición florística en la Amazonia sudoeste de Bolivia. Ecología en Bolivia, 41, 99-116.
893	Bolivia	Pando	Barraca Oriente	PANDO_14	Igapo	-11.735	-67.3931	1	single	10	2006	Bonifacio Mostacedo, Juan Carlos Montero	Mostacedo, B., Balcazar, J. & Montero, J. C. (2006) Tipos de bosque, diversidad y composición florística en la Amazonia sudoeste de Bolivia. Ecología en Bolivia, 41, 99-116.
894	Bolivia	Pando	Conquista	PANDO_15	Varzea	-11.3228	-67.1542	1	single	10	2006	Bonifacio Mostacedo, Juan Carlos Montero	Mostacedo, B., Balcazar, J. & Montero, J. C. (2006) Tipos de bosque, diversidad y composición florística en la Amazonia sudoeste de Bolivia. Ecología en Bolivia, 41, 99-116.
895	Bolivia	Pando	El Urucú	PANDO_16	Terra Firme	-11.916	-67.6763	1	single	10	2006	Bonifacio Mostacedo, Juan Carlos Montero	Mostacedo, B., Balcazar, J. & Montero, J. C. (2006) Tipos de bosque, diversidad y composición florística en la Amazonia sudoeste de Bolivia. Ecología en Bolivia, 41, 99-116.
896	Bolivia	Pando	Montecarlo	PANDO_17	Igapo	-11.9684	-67.6528	1	single	10	2006	Bonifacio Mostacedo, Juan Carlos Montero	Mostacedo, B., Balcazar, J. & Montero, J. C. (2006) Tipos de bosque, diversidad y composición florística en la Amazonia sudoeste de Bolivia. Ecología en Bolivia, 41, 99-116.
897	Bolivia	Pando	Nuevo Orizonte	PANDO_18	Terra Firme	-11.7124	-67.3069	1	single	10	2006	Bonifacio Mostacedo, Juan Carlos Montero	Mostacedo, B., Balcazar, J. & Montero, J. C. (2006) Tipos de bosque, diversidad y composición florística en la Amazonia sudoeste de Bolivia. Ecología en Bolivia, 41, 99-116.
898	Bolivia	Pando	Chibé	PANDO_19	Terra Firme	-12.2916	-68.5678	1	single	10	2006	Bonifacio Mostacedo, Juan Carlos Montero	Mostacedo, B., Balcazar, J. & Montero, J. C. (2006) Tipos de bosque, diversidad y composición florística en la Amazonia sudoeste de Bolivia. Ecología en Bolivia, 41, 99-116.
899	Bolivia	Pando	Holanda	PANDO_20	Terra Firme	-11.7806	-68.7243	1	single	10	2006	Bonifacio Mostacedo, Juan Carlos Montero	Mostacedo, B., Balcazar, J. & Montero, J. C. (2006) Tipos de bosque, diversidad y composición florística en la Amazonia sudoeste de Bolivia. Ecología en Bolivia, 41, 99-116.
900	Bolivia	Pando	Lago	PANDO_21	Terra Firme	-11.4397	-68.6332	1	single	10	2006	Bonifacio Mostacedo, Juan Carlos Montero	Mostacedo, B., Balcazar, J. & Montero, J. C. (2006) Tipos de bosque, diversidad y composición florística en la Amazonia sudoeste de Bolivia. Ecología en Bolivia, 41, 99-116.
901	Bolivia	Pando	Extrema	PANDO_22	Terra Firme	-11.4306	-69.2187	1	single	10	2006	Bonifacio Mostacedo, Juan Carlos Montero	Mostacedo, B., Balcazar, J. & Montero, J. C. (2006) Tipos de bosque, diversidad y composición florística en la Amazonia sudoeste de Bolivia. Ecología en Bolivia, 41, 99-116.
902	Bolivia	Pando	Buen Futuro	PANDO_23	Terra Firme	-11.1375	-69.2416	1	single	10	2006	Bonifacio Mostacedo, Juan Carlos Montero	Mostacedo, B., Balcazar, J. & Montero, J. C. (2006) Tipos de bosque, diversidad y composición florística en la Amazonia sudoeste de Bolivia. Ecología en Bolivia, 41, 99-116.
903	Bolivia	Pando	Bioceánica	PANDO_24	Terra Firme	-11.0943	-69.4086	1	single	10	2006	Bonifacio Mostacedo, Juan Carlos Montero	Mostacedo, B., Balcazar, J. & Montero, J. C. (2006) Tipos de bosque, diversidad y composición florística en la Amazonia sudoeste de Bolivia. Ecología en Bolivia, 41, 99-116.
904	Bolivia	Pando	Posón	PANDO_25	Terra Firme	-11.5583	-68.1448	1	single	10	2006	Bonifacio Mostacedo, Juan Carlos Montero	Mostacedo, B., Balcazar, J. & Montero, J. C. (2006) Tipos de bosque, diversidad y composición florística en la Amazonia sudoeste de Bolivia. Ecología en Bolivia, 41, 99-116.
905	Bolivia	Pando	Hiroshima	PANDO_26	Terra Firme	-11.4206	-67.8176	1	single	10	2006	Bonifacio Mostacedo, Juan Carlos Montero	Mostacedo, B., Balcazar, J. & Montero, J. C. (2006) Tipos de bosque, diversidad y composición florística en la Amazonia sudoeste de Bolivia. Ecología en Bolivia, 41, 99-116.
906	Bolivia	Pando	Remanso	PANDO_27	Varzea	-11.2368	-68.3538	1	single	10	2006	Bonifacio Mostacedo, Juan Carlos Montero	Mostacedo, B., Balcazar, J. & Montero, J. C. (2006) Tipos de bosque, diversidad y composición florística en la Amazonia sudoeste de Bolivia. Ecología en Bolivia, 41, 99-116.
907	Bolivia	Pando	El Turi	PANDO_28	Terra Firme	-11.4638	-67.0342	1	single	10	2006	Bonifacio Mostacedo, Juan Carlos Montero	Mostacedo, B., Balcazar, J. & Montero, J. C. (2006) Tipos de bosque, diversidad y composición florística en la Amazonia sudoeste de Bolivia. Ecología en Bolivia, 41, 99-116.
908	Bolivia	Pando	Cinma	PANDO_29	Terra Firme	-10.3567	-66.5281	1	single	10	2006	Bonifacio Mostacedo, Juan Carlos Montero	Mostacedo, B., Balcazar, J. & Montero, J. C. (2006) Tipos de bosque, diversidad y composición florística en la Amazonia sudoeste de Bolivia. Ecología en Bolivia, 41, 99-116.
909	Bolivia	Pando	Rio Negro	PANDO_30	Terra Firme	-10.6977	-66.0313	1	single	10	2006	Bonifacio Mostacedo, Juan Carlos Montero	Mostacedo, B., Balcazar, J. & Montero, J. C. (2006) Tipos de bosque, diversidad y composición florística en la Amazonia sudoeste de Bolivia. Ecología en Bolivia, 41, 99-116.
910	Peru	Madre de Dios	Tambopata, plot 7	TAM_08	Terra Firme	-12.8263	-69.2694	1	single	10	1983	Oliver Phillips, Abel Monteagudo, Rodolfo Vasquez	Lopez-Gonzalez, G., Lewis, S. L., Burkitt, M., T.R., B. & Phillips, O. L. (2009) ForestPlots.net Database. www.forestplots.net.
934	Brazil	Mato Grosso	Fazenda Amoreis, Rio das Pacas, Querência	FAZ_AM	Terra Firme	-11.8603	-52.8803	1.005	pcq	10	2007	Sustanis Horn Kunz	Kunz, S. H., Martins, S. V., Ivanauskas, N. M., Stefanello, D. & Elias, S. (2010) Fitossociologia de uma área de floresta estacional perenifólia na fazenda Amoreiras, Querência, MT. Revista Arvore, 34, 713-721.
938	Colombia	Putumayo	CEA Mocoa PP1	CEA_01	Terra Firme	1.08106	-76.6318	1	single	10	2010	Maria Cristina Peñuela Mora, Eliana M. Jimenez	Penuela Mora, M. C. & Jimenez Rojas, E. M. (2010) Plantas del Centro Experimental Amazonica -CEA- Mocoa, Putumayo. CorpoAmazonia, Bogota, Colombia.
939	Colombia	Putumayo	CEA Mocoa PP3	CEA_03	Terra Firme	1.07628	-76.6287	1	single	10	2010	Maria Cristina Peñuela Mora, Eliana M. Jimenez	Penuela Mora, M. C. & Jimenez Rojas, E. M. (2010) Plantas del Centro Experimental Amazonica -CEA- Mocoa, Putumayo. CorpoAmazonia, Bogota, Colombia.
940	Colombia	Putumayo	CEA Mocoa PP2	CEA_02	Terra Firme	1.07628	-76.6314	1	single	10	2010	Maria Cristina Peñuela Mora, Eliana M. Jimenez	Penuela Mora, M. C. & Jimenez Rojas, E. M. (2010) Plantas del Centro Experimental Amazonica -CEA- Mocoa, Putumayo. CorpoAmazonia, Bogota, Colombia.
941	Peru	Loreto	Sucusari D	SUC_04	Terra Firme	-3.25082	-72.8916	1	single	10	2008	Oliver Phillips, Abel Monteagudo, Rodolfo Vasquez, Tim Baker	Lopez-Gonzalez, G., Lewis, S. L., Burkitt, M., T.R., B. & Phillips, O. L. (2009) ForestPlots.net Database. www.forestplots.net.
942	Peru	Loreto	Sucusari E	SUC_05	Terra Firme	-3.25699	-72.8942	1	single	10	2008	Oliver Phillips, Abel Monteagudo, Rodolfo Vasquez, Tim Baker	Lopez-Gonzalez, G., Lewis, S. L., Burkitt, M., T.R., B. & Phillips, O. L. (2009) ForestPlots.net Database. www.forestplots.net.
943	Peru	Loreto	Sabalillo	SABAL	Terra Firme	-3.33533	-72.3111	1	single	10	2008	Nigel Pitman	Pitman, N. C. A., Mogollón, H., Dávila, N., Ríos, M., García Villacorta, R., Guevara, J., Baker, T. R., Monteagudo, A., Phillips, O. L. & Vásquez Martínez, R. (2008) Tree community change across 700 km of lowland Amazonian forest from the Andean foothills to Brazil. Biotropica, 40, 525-535.
946	Brazil	Amapá	Reserva Extrativisma do Cajari	CAJARI	Terra Firme	-0.115	-51.2889	1	single	10	1995	Samuel Almeida	Almeida, S. S., da Silva, M. S. & de Araujo Rosa, N. (1995) Anállise fitossociológica e uso de recursos vegetais na reserva extrativisma do Cajari, Amapá. Boletim do Museu Paraense Emilio Goeldi. Serie Botânica, 11, 61-74.
947	Bolivia	La Paz	Parque Nacional Madidi, Río Heath, Bosque amazonico pluviestacional inundable.	PP_Heathi_7	Varzea	-13.03	-68.8489	1	single	10	2004	Sebastián Tello, Alfredo Fuentes, Alejandro Araujo-Murakami	Poma Chura, A. S. (2007) Estructura y composición florística en dos parcelas permanente en el bosque amazónico de tierra firme e inundable en el norte del Parque Nacional Madidi, La Paz. Tesis de Licenciatura, Universidad Mayor de San Andrés.
948	Bolivia	La Paz	Parque Nacional Madidi, Rio Heath, Bosque amazonico pluviestacional de tierra firme.	PP_Heatht_8	Terra Firme	-13.0258	-68.8431	1	single	10	2004	Sebastián Tello, Alfredo Fuentes, Alejandro Araujo-Murakami	Poma Chura, A. S. (2007) Estructura y composición florística en dos parcelas permanente en el bosque amazónico de tierra firme e inundable en el norte del Parque Nacional Madidi, La Paz. Tesis de Licenciatura, Universidad Mayor de San Andrés.
949	Brazil	Amazonas	Anavilhanas archipelago	RN_AN1	Igapo	-2.76319	-60.763	1	single	10	2010	Juan Carlos Montero, Florian Wittmann, Maite Piedade	Montero, J. C., Piedade, M. T. F. & Wittmann, F. (2012) Floristic variation across 600 km of inundation forests (Igapó) along the Negro River, Central Amazonia. Hydrobiologia.
950	Brazil	Amazonas	Anavilhanas archipelago	RN_AN2	Igapo	-2.69244	-60.7825	1	single	10	2010	Juan Carlos Montero, Florian Wittmann, Maite Piedade	Montero, J. C., Piedade, M. T. F. & Wittmann, F. (2012) Floristic variation across 600 km of inundation forests (Igapó) along the Negro River, Central Amazonia. Hydrobiologia.
951	Brazil	Amazonas	Anavilhanas archipelago	RN_AN3	Igapo	-2.73511	-60.7496	1	single	10	2010	Juan Carlos Montero, Florian Wittmann, Maite Piedade	Montero, J. C., Piedade, M. T. F. & Wittmann, F. (2012) Floristic variation across 600 km of inundation forests (Igapó) along the Negro River, Central Amazonia. Hydrobiologia.
952	Brazil	Amazonas	Barcelos	RN_BA1	Igapo	-0.692142	-63.1663	1	single	10	2010	Juan Carlos Montero, Florian Wittmann, Maite Piedade	Montero, J. C., Piedade, M. T. F. & Wittmann, F. (2012) Floristic variation across 600 km of inundation forests (Igapó) along the Negro River, Central Amazonia. Hydrobiologia.
953	Brazil	Amazonas	Barcelos	RN_BA2	Igapo	-0.639043	-63.2661	1	single	10	2010	Juan Carlos Montero, Florian Wittmann, Maite Piedade	Montero, J. C., Piedade, M. T. F. & Wittmann, F. (2012) Floristic variation across 600 km of inundation forests (Igapó) along the Negro River, Central Amazonia. Hydrobiologia.
954	Brazil	Amazonas	Barcelos	RN_BA3	Igapo	-0.493138	-63.564	1	single	10	2010	Juan Carlos Montero, Florian Wittmann, Maite Piedade	Montero, J. C., Piedade, M. T. F. & Wittmann, F. (2012) Floristic variation across 600 km of inundation forests (Igapó) along the Negro River, Central Amazonia. Hydrobiologia.
955	Brazil	Amazonas	Rio Jufaris	RN_JUF1	Igapo	-0.922944	-62.2986	1	single	10	2010	Juan Carlos Montero, Florian Wittmann, Maite Piedade	Montero, J. C., Piedade, M. T. F. & Wittmann, F. (2012) Floristic variation across 600 km of inundation forests (Igapó) along the Negro River, Central Amazonia. Hydrobiologia.
956	Brazil	Amazonas	Rio Jufaris	RN_JUF2	Igapo	-1.09014	-62.0578	1	single	10	2010	Juan Carlos Montero, Florian Wittmann, Maite Piedade	Montero, J. C., Piedade, M. T. F. & Wittmann, F. (2012) Floristic variation across 600 km of inundation forests (Igapó) along the Negro River, Central Amazonia. Hydrobiologia.
957	Brazil	Amazonas	Santa Isabel	RN_ST1	Igapo	-0.351802	-63.9114	1	single	10	2010	Juan Carlos Montero, Florian Wittmann, Maite Piedade	Montero, J. C., Piedade, M. T. F. & Wittmann, F. (2012) Floristic variation across 600 km of inundation forests (Igapó) along the Negro River, Central Amazonia. Hydrobiologia.
958	Brazil	Amazonas	Santa Isabel	RN_ST2	Igapo	-0.458792	-64.7803	1	single	10	2010	Juan Carlos Montero, Florian Wittmann, Maite Piedade	Montero, J. C., Piedade, M. T. F. & Wittmann, F. (2012) Floristic variation across 600 km of inundation forests (Igapó) along the Negro River, Central Amazonia. Hydrobiologia.
959	Brazil	Amazonas	Santa Isabel	RN_ST3	Igapo	-0.359338	-64.3137	1	single	10	2010	Juan Carlos Montero, Florian Wittmann, Maite Piedade	Montero, J. C., Piedade, M. T. F. & Wittmann, F. (2012) Floristic variation across 600 km of inundation forests (Igapó) along the Negro River, Central Amazonia. Hydrobiologia.
960	Peru	Loreto	Allpahuayo B, sandy	ALP_21	Terra Firme	-3.95295	-73.4374	0.48	single	10	1990	Rodolfo Vasquez, Abel Monteagudo, Oliver Phillips	Lopez-Gonzalez, G., Lewis, S. L., Burkitt, M., T.R., B. & Phillips, O. L. (2009) ForestPlots.net Database. www.forestplots.net.
961	Peru	Loreto	Allpahuayo B, clayed	ALP_22	Terra Firme	-3.95126	-73.4389	0.44	single	10	1990	Rodolfo Vasquez, Abel Monteagudo, Oliver Phillips	Lopez-Gonzalez, G., Lewis, S. L., Burkitt, M., T.R., B. & Phillips, O. L. (2009) ForestPlots.net Database. www.forestplots.net.
974	Venezuela	Bolivar	El Dorado, KM93, plotG1, ED1, ELD-01 + ELD-02 *	ELD_01	Terra Firme	6.10212	-61.4034	0.5	single	10	1971	Hirma Ramirez-Angulo, Geertje van der Heijden, Emilio Vilanova Torre, Oliver Phillips, Armando Torres-Lezama	Lopez-Gonzalez, G., Lewis, S. L., Burkitt, M., T.R., B. & Phillips, O. L. (2009) ForestPlots.net Database. www.forestplots.net.
976	Venezuela	Bolivar	El Dorado, km98, plotG3, ED2, ELD-03 + ELD-04*	ELD_03	Terra Firme	6.08327	-61.4046	0.5	single	10	1971	Hirma Ramirez-Angulo, Geertje van der Heijden, Emilio Vilanova Torre, Oliver Phillips, Armando Torres-Lezama	Lopez-Gonzalez, G., Lewis, S. L., Burkitt, M., T.R., B. & Phillips, O. L. (2009) ForestPlots.net Database. www.forestplots.net.
978	Peru	Loreto	Centro de Investigaciones Jenaro Herrera, Quebrada Fierro Cano, 5.3 km al NE de Jenaro Herrera.	JEN_11	Terra Firme	-4.87778	-73.6299	1	single	10	2005	Eurídice Honorio, Roel Brienen, Oliver Phillips	Honorio, E. N., Pennington, T. R., Freitas, L. A., Nebel, G. & Baker, T. R. (2008) Análisis de la composición florística de los bosques de Jenaro Herrera, Loreto, Perú. Revista Peruana de Biología, 15, 53-60.
980	Peru	Madre de Dios	Jacaratia Los Amigos	LAS_02	Terra Firme	-12.5333	-70.0833	1	single	10	2007	Nigel Pitman, Fernando Cornejo Valverde, César Vela, Therany Gonzales	Lopez-Gonzalez, G., Lewis, S. L., Burkitt, M., T.R., B. & Phillips, O. L. (2009) ForestPlots.net Database. www.forestplots.net.
982	Peru	Pasco	Paujil Bosque Humedo Tropical	PNY_04	Terra Firme	-10.3412	-75.2529	1	single	10	2009	Abel Monteagudo, Rodolfo Vasquez, Oliver Phillips	Lopez-Gonzalez, G., Lewis, S. L., Burkitt, M., T.R., B. & Phillips, O. L. (2009) ForestPlots.net Database. www.forestplots.net.
983	Peru	Pasco	Paujil-Venado Bosque Humedo Tropical	PNY_05	Terra Firme	-10.3502	-75.2497	1	single	10	2009	Abel Monteagudo, Rodolfo Vasquez, Oliver Phillips	Lopez-Gonzalez, G., Lewis, S. L., Burkitt, M., T.R., B. & Phillips, O. L. (2009) ForestPlots.net Database. www.forestplots.net.
984	Peru	Pasco	Paujil-Venado Bosque Humedo Tropical	PNY_06	Terra Firme	-10.3556	-75.2537	1	single	10	2009	Abel Monteagudo, Rodolfo Vasquez, Oliver Phillips	Lopez-Gonzalez, G., Lewis, S. L., Burkitt, M., T.R., B. & Phillips, O. L. (2009) ForestPlots.net Database. www.forestplots.net.
985	Peru	Pasco	PNY-07; Paujil-Venado Bosque Humedo Tropical	PNY_07	Terra Firme	-10.3469	-75.2592	1	single	10	2009	Abel Monteagudo, Rodolfo Vasquez, Oliver Phillips	Lopez-Gonzalez, G., Lewis, S. L., Burkitt, M., T.R., B. & Phillips, O. L. (2009) ForestPlots.net Database. www.forestplots.net.
986	Venezuela	Bolivar	Rio Grande, plotDA1, RG, RIO-01 + RIO_02*	RIO_01	Terra Firme	8.11361	-61.6922	0.5	single	10	1971	Hirma Ramirez-Angulo, Geertje van der Heijden, Emilio Vilanova Torre, Oliver Phillips	Lopez-Gonzalez, G., Lewis, S. L., Burkitt, M., T.R., B. & Phillips, O. L. (2009) ForestPlots.net Database. www.forestplots.net.
988	Bolivia	Cochabamba	Sacta Plot 6	SCT_06	Terra Firme	-17.09	-64.7684	1	single	10	2009	Luzmila Arroyo, Casimiro Mendoza, Oliver Phillips	Lopez-Gonzalez, G., Lewis, S. L., Burkitt, M., T.R., B. & Phillips, O. L. (2009) ForestPlots.net Database. www.forestplots.net.
989	Peru	Loreto	Yanamono B	YAN_02	Terra Firme	-3.43439	-72.8435	1	single	10	2001	Abel Monteagudo, Rodolfo Vasquez, Oliver Phillips, Tim Baker	Lopez-Gonzalez, G., Lewis, S. L., Burkitt, M., T.R., B. & Phillips, O. L. (2009) ForestPlots.net Database. www.forestplots.net.
995	Colombia	Guainía	INI_47-RI	INI_47_RI	Igapo	3.95789	-67.7872	0.5	combi	10	2007	Dairon Cárdenas	Cárdenas López, D., Barreto Silva, J. S., Murcia García, U. G., Salazar Cardona, C. A. & Méndez Quevedo, O. (2007) Caracterización y tipificación forestal de ecosistemas en el municipio de Inírida y el corregimiento de Cacahual (departamento del Guainí): una zonificación forestal para la ordenación de los recursos. Sinchi, Bogota.
996	Colombia	Guainía	INI_47-RM	INI_47_RM	Igapo	3.77404	-67.955	0.5	combi	10	2007	Dairon Cárdenas	Cárdenas López, D., Barreto Silva, J. S., Murcia García, U. G., Salazar Cardona, C. A. & Méndez Quevedo, O. (2007) Caracterización y tipificación forestal de ecosistemas en el municipio de Inírida y el corregimiento de Cacahual (departamento del Guainí): una zonificación forestal para la ordenación de los recursos. Sinchi, Bogota.
999	Colombia	Guainía	INI_48-RM	INI_48_RM	Igapo	3.70003	-67.4709	0.5	combi	10	2007	Dairon Cárdenas	Cárdenas López, D., Barreto Silva, J. S., Murcia García, U. G., Salazar Cardona, C. A. & Méndez Quevedo, O. (2007) Caracterización y tipificación forestal de ecosistemas en el municipio de Inírida y el corregimiento de Cacahual (departamento del Guainí): una zonificación forestal para la ordenación de los recursos. Sinchi, Bogota.
1005	Brazil	Amazonas	Lago Amana, plot TF1	AMANA_TF1	Terra Firme	-2.56476	-64.7031	1	single	10	2010	Jochen Schöngart, Florian Wittmann	Silva Machado, K. S. (2010) Estrutura e composição florística de uma floresta de terra firme na reserva de desenvolvimento sustentável Amanã, Amazônia central. MSc MSc, INPA, Manaus.
1006	Brazil	Amazonas	Lago Amana, plot TF2	AMANA_TF2	Terra Firme	-2.56808	-64.7043	1	single	10	2010	Jochen Schöngart, Florian Wittmann	Silva Machado, K. S. (2010) Estrutura e composição florística de uma floresta de terra firme na reserva de desenvolvimento sustentável Amanã, Amazônia central. MSc MSc, INPA, Manaus.
1007	Brazil	Amazonas	Lago Amana, plot TF3	AMANA_TF3	Terra Firme	-2.57195	-64.7065	1	single	10	2010	Jochen Schöngart, Florian Wittmann	Silva Machado, K. S. (2010) Estrutura e composição florística de uma floresta de terra firme na reserva de desenvolvimento sustentável Amanã, Amazônia central. MSc MSc, INPA, Manaus.
1008	Brazil	Amazonas	Reserva de Desenvolvimento Sustentável do Tupé	TUPE_01	Terra Firme	-3.04306	-60.255	0.5	single	10	2005	Karen Souza Diniz, Veridiana Vizoni Scudeller	Diniz, K. S. & Scudeller, V. V. (2005) Estrutura fitossociológica de uma floresta de terra firme na Amazônia Central. Diversidade Biológica e Sociocultural do Baixo Rio Negro, Amazônia Central (eds E. N. Santos Silva, F. M. Aprile, V. V. Scudeller & S. Melo), pp. 155-167. Editora INPA, Manaus.
1009	Brazil	Amapá	Vila Progresso, Bailique, Varzea alta	AMAP_VP	Varzea	0.843204	-50.121	1	single	5	2008	José Antonio Leite de Queiroz	Leite de Quieroz, J. A. (2008) Estrutura e dinâmica em uma floresta de várzea do Rio Amazonas no Estado do Amapá. PhD Thesis, Universidade Federal do Paraná, Curitiba.
1010	Brazil	Amapá	Ig. República, Varzea alta	AMAP_IP	Varzea	0.685292	-50.4228	1	single	5	2008	José Antonio Leite de Queiroz	Leite de Quieroz, J. A. (2008) Estrutura e dinâmica em uma floresta de várzea do Rio Amazonas no Estado do Amapá. PhD Thesis, Universidade Federal do Paraná, Curitiba.
1011	Brazil	Amapá	Rio Aracu, Varzea baixa	AMAP_FM	Varzea	0.276944	-50.7221	1	single	5	2008	José Antonio Leite de Queiroz	Leite de Quieroz, J. A. (2008) Estrutura e dinâmica em uma floresta de várzea do Rio Amazonas no Estado do Amapá. PhD Thesis, Universidade Federal do Paraná, Curitiba.
1012	Brazil	Amapá	Ig. Fortaleza, Varzea baixa	AMAP_II	Varzea	-0.081955	-51.1325	1	single	5	2008	José Antonio Leite de Queiroz	Leite de Quieroz, J. A. (2008) Estrutura e dinâmica em uma floresta de várzea do Rio Amazonas no Estado do Amapá. PhD Thesis, Universidade Federal do Paraná, Curitiba.
1013	Brazil	Amapá	Furo do Mazagão, Varzea alta	AMAP_RP	Varzea	-0.076748	-51.3174	1	single	5	2008	José Antonio Leite de Queiroz	Leite de Quieroz, J. A. (2008) Estrutura e dinâmica em uma floresta de várzea do Rio Amazonas no Estado do Amapá. PhD Thesis, Universidade Federal do Paraná, Curitiba.
1014	Brazil	Amapá	Ig. Inveja, Varzea alta	AMAP_IR	Varzea	-0.15002	-51.2703	1	single	5	2008	José Antonio Leite de Queiroz	Leite de Quieroz, J. A. (2008) Estrutura e dinâmica em uma floresta de várzea do Rio Amazonas no Estado do Amapá. PhD Thesis, Universidade Federal do Paraná, Curitiba.
1015	Brazil	Amapá	Rio Mutuacá/Mazagão	AMAP_RA	Varzea	-0.211096	-51.3069	1	single	5	2008	José Antonio Leite de Queiroz	Leite de Quieroz, J. A. (2008) Estrutura e dinâmica em uma floresta de várzea do Rio Amazonas no Estado do Amapá. PhD Thesis, Universidade Federal do Paraná, Curitiba.
1016	Brazil	Amapá	Rio Ajudante, Varzea baixa	AMAP_IF	Varzea	-0.479397	-51.519	1	single	5	2008	José Antonio Leite de Queiroz	Leite de Quieroz, J. A. (2008) Estrutura e dinâmica em uma floresta de várzea do Rio Amazonas no Estado do Amapá. PhD Thesis, Universidade Federal do Paraná, Curitiba.
1017	Brazil	Amapá	Rio Preto, Varzea alta	AMAP_RM	Varzea	-0.641819	-51.6523	1	single	5	2008	José Antonio Leite de Queiroz	Leite de Quieroz, J. A. (2008) Estrutura e dinâmica em uma floresta de várzea do Rio Amazonas no Estado do Amapá. PhD Thesis, Universidade Federal do Paraná, Curitiba.
1018	Brazil	Amapá	Rio Maniva, Ilha do Pará, Varzea baixa	AMAP_RJ	Varzea	-0.147808	-51.1377	1	single	5	2008	José Antonio Leite de Queiroz	Leite de Quieroz, J. A. (2008) Estrutura e dinâmica em uma floresta de várzea do Rio Amazonas no Estado do Amapá. PhD Thesis, Universidade Federal do Paraná, Curitiba.
1021	Brazil	Mato Grosso	Fazenda Sao Sebastiao, Rio das Pacas, Querência	FAZ_SS	Terra Firme	-11.9594	-52.5814	0.978	pcq	10	2007	Sustanis Horn Kunz	Kunz, S. H. (2007) Florística e estrutura da comunidade arbórea de trechos de floresta Amazônica, Alto Rio Xingu, Mato Grosso, Brasil. PhD Thesis, Universidade Federal de Viçosa.
1022	Brazil	Mato Grosso	Fazenda Dois Americanos, Rio das Pacas, Querência	FAZ_DA	Terra Firme	-12.2092	-52.5753	1	pcq	10	2007	Sustanis Horn Kunz	Kunz, S. H. (2007) Florística e estrutura da comunidade arbórea de trechos de floresta Amazônica, Alto Rio Xingu, Mato Grosso, Brasil. PhD Thesis, Universidade Federal de Viçosa.
1023	Brazil	Amazonas	Ducke, Igarape Barro Branco 1	RD_BB_01	Igapo	-2.93018	-59.9788	1	single	10	2008	Joneido Mouzinho de Brito, Florian Wittmann	Brito, J. M. (2010) Estrutura e composição florística de uma floresta de baixio de terra firme da Reserva Adolpho Ducke, Amazônia Central. MSc Thesis, INPA.
1038	Brazil	Pará	Reserva Extrativista Chocoaré-Mato Grosso, Santarém Novo 1.1	REMG_01	Varzea	-0.91667	-47.3833	1	single	10	2011	Fábio de Jesus Batista	Batista, F. J., Jardim, M. A. G., Santiago Medeiros, T. D. & Magalhães Lopes, I. L. (2011) Comparação florística e estrutural de duas florestas de várzea no estuário Amazônico, Pará, Brasil. Revista Arvore, 35, 289-298.
1039	Brazil	Pará	Reserva Extrativista Chocoaré-Mato Grosso, Santarém Novo 1.2	REMG_02	Varzea	-0.91667	-47.3833	1	single	10	2011	Fábio de Jesus Batista	Batista, F. J., Jardim, M. A. G., Santiago Medeiros, T. D. & Magalhães Lopes, I. L. (2011) Comparação florística e estrutural de duas florestas de várzea no estuário Amazônico, Pará, Brasil. Revista Arvore, 35, 289-298.
1042	Venezuela	Bolivar	Sierra Maigualida, Cano Iguana (IG)	SM_IG	Terra Firme	5.46867	-65.4978	1	single	10	2003	Stanford Zent, Egleé Zent	Zent, E. L. & Zent, S. (2004) Floristic composition, structure, and diversity of four forest plots in the Sierra Maigualida, Venezuelan Guayana. Biodiversity and Conservation, 13, 2453-2483.
1043	Venezuela	Bolivar	Sierra Maigualida, Cano Kayama (KA)	SM_KA	Terra Firme	6.32767	-65.2727	1	single	10	2003	Stanford Zent, Egleé Zent	Zent, E. L. & Zent, S. (2004) Floristic composition, structure, and diversity of four forest plots in the Sierra Maigualida, Venezuelan Guayana. Biodiversity and Conservation, 13, 2453-2483.
1044	Venezuela	Bolivar	Sierra Maigualida, Cano Majagua (MA)	SM_MA	Terra Firme	5.35	-65.7565	1	single	10	2003	Stanford Zent, Egleé Zent	Zent, E. L. & Zent, S. (2004) Floristic composition, structure, and diversity of four forest plots in the Sierra Maigualida, Venezuelan Guayana. Biodiversity and Conservation, 13, 2453-2483.
1045	Venezuela	Bolivar	Sierra Maigualida, Cano Mosquita (MO)	SM_MO	Terra Firme	5.6935	-65.5424	1	single	10	2003	Stanford Zent, Egleé Zent	Zent, E. L. & Zent, S. (2004) Floristic composition, structure, and diversity of four forest plots in the Sierra Maigualida, Venezuelan Guayana. Biodiversity and Conservation, 13, 2453-2483.
1047	Brazil	Pará	Ilha Combu, Varzea Baixa	COMBU_VB	Varzea	-1.50443	-48.4635	5	single	10	2001	Mário Augusto Gonçalves Jardim	Jardim, M. A. G. & Vieira, I. C. G. (2001) Composição florística e estrutura de uma floresta de várzea do estuário amazônico, Ilha do Combu, Estado do Pará, Brasil. Bol. Mus. Para. Emílio Goeldi, 17, 333-354.
1048	Brazil	Pará	Ilha Combu, Varzea Alta	COMBU_VA	Varzea	-1.50443	-48.4635	5	single	10	2001	Mário Augusto Gonçalves Jardim	Jardim, M. A. G. & Vieira, I. C. G. (2001) Composição florística e estrutura de uma floresta de várzea do estuário amazônico, Ilha do Combu, Estado do Pará, Brasil. Bol. Mus. Para. Emílio Goeldi, 17, 333-354.
1051	Bolivia	Santa Cruz	BEEM plot 1	BEE_01	Terra Firme	-16.5333	-64.5833	1	single	10	2009	Luzmila Arroyo, Oliver Phillips	Lopez-Gonzalez, G., Lewis, S. L., Burkitt, M., T.R., B. & Phillips, O. L. (2009) ForestPlots.net Database. www.forestplots.net.
1052	Bolivia	Santa Cruz	BEEM plot 5	BEE_05	Terra Firme	-16.5333	-64.5833	1	single	10	2009	Luzmila Arroyo, Oliver Phillips	Lopez-Gonzalez, G., Lewis, S. L., Burkitt, M., T.R., B. & Phillips, O. L. (2009) ForestPlots.net Database. www.forestplots.net.
1053	Peru	Loreto	Sucusari C	SUC_03	Varzea	-3.24715	-72.9248	1	single	10	2019	Oliver Phillips, Abel Monteagudo, Rodolfo Vasquez, Tim Baker	Lopez-Gonzalez, G., Lewis, S. L., Burkitt, M., T.R., B. & Phillips, O. L. (2009) ForestPlots.net Database. www.forestplots.net.
1055	Guyana	Upper Takutu-Upper Essequibo	Iwokrama 03, mixed forest	IWO_03	Terra Firme	4.53051	-58.7837	1	single	10	2010	Roel Brienen, Abel Monteagudo, Hans ter Steege, Oliver Phillips, Raquel Thomas	Lopez-Gonzalez, G., Lewis, S. L., Burkitt, M., T.R., B. & Phillips, O. L. (2009) ForestPlots.net Database. www.forestplots.net.
1057	Guyana	Upper Takutu-Upper Essequibo	Iwokrama 11, Brown sand	IWO_11	Terra Firme	4.61993	-58.7209	1	single	10	2010	Roel Brienen, Abel Monteagudo, Hans ter Steege, Oliver Phillips, Raquel Thomas	Lopez-Gonzalez, G., Lewis, S. L., Burkitt, M., T.R., B. & Phillips, O. L. (2009) ForestPlots.net Database. www.forestplots.net.
1058	Guyana	Upper Takutu-Upper Essequibo	Iwokrama 12, Turtle Mountain	IWO_12	Terra Firme	4.73228	-58.7208	1	single	10	2010	Roel Brienen, Abel Monteagudo, Hans ter Steege, Oliver Phillips, Raquel Thomas	Lopez-Gonzalez, G., Lewis, S. L., Burkitt, M., T.R., B. & Phillips, O. L. (2009) ForestPlots.net Database. www.forestplots.net.
1067	Ecuador	Guainía	el Chuncho-Payamino	PAYAMINO	Terra Firme	-0.4667	-77.1678	1	single	10	1996	Walter Palacios, David Neill, Juan Ernesto Guevara	Guevara Andino, J. E., Pitman, N. C. A., Ulloa Ulloa, C., Romoleroux, K., Fernández-Fernández, D., Ceron, C., Palacios, W., Neill, D. A., Oleas, N., Altamirano, P., Rivas Torres, G. & ter Steege, H. (2019) Trees of Amazonian Ecuador: a taxonomically verified species list with data on abundance and distribution. Ecology, 100, e02894.
1068	Bolivia	La Paz	Copacabana 1	LAPAZ_01	Terra Firme	-13.6446	-68.395	1	single	10	2003	Juan Carlos Licona	Rodríguez, J. B. (2003) Estructura y composición florística de los tipos de bosques e instalación de parcelas permanentes en agrupaciones sociales del lugar (asl) del Municipio de Ixiamas - La Laz. Museo de Historia Natural Noel Kempff Mercado, Santa Cruz, Bolivia.
1069	Bolivia	La Paz	Siete Palmas 2	LAPAZ_02	Terra Firme	-13.6474	-68.3672	1	single	10	2003	Juan Carlos Licona	Rodríguez, J. B. (2003) Estructura y composición florística de los tipos de bosques e instalación de parcelas permanentes en agrupaciones sociales del lugar (asl) del Municipio de Ixiamas - La Laz. Museo de Historia Natural Noel Kempff Mercado, Santa Cruz, Bolivia.
1070	Bolivia	La Paz	La Candelaria 3	LAPAZ_03	Terra Firme	-13.5562	-68.5394	1	single	10	2003	Juan Carlos Licona	Rodríguez, J. B. (2003) Estructura y composición florística de los tipos de bosques e instalación de parcelas permanentes en agrupaciones sociales del lugar (asl) del Municipio de Ixiamas - La Laz. Museo de Historia Natural Noel Kempff Mercado, Santa Cruz, Bolivia.
1071	Bolivia	La Paz	San Antonio 4	LAPAZ_04	Terra Firme	-13.5563	-68.5419	1	single	10	2003	Juan Carlos Licona	Rodríguez, J. B. (2003) Estructura y composición florística de los tipos de bosques e instalación de parcelas permanentes en agrupaciones sociales del lugar (asl) del Municipio de Ixiamas - La Laz. Museo de Historia Natural Noel Kempff Mercado, Santa Cruz, Bolivia.
1072	Bolivia	La Paz	San Pedro 5	LAPAZ_05	Varzea	-13.5546	-67.8605	1	single	10	2003	Juan Carlos Licona	Rodríguez, J. B. (2003) Estructura y composición florística de los tipos de bosques e instalación de parcelas permanentes en agrupaciones sociales del lugar (asl) del Municipio de Ixiamas - La Laz. Museo de Historia Natural Noel Kempff Mercado, Santa Cruz, Bolivia.
1073	Bolivia	La Paz	San Pedro 6	LAPAZ_06	Varzea	-13.5547	-67.8634	1	single	10	2003	Juan Carlos Licona	Rodríguez, J. B. (2003) Estructura y composición florística de los tipos de bosques e instalación de parcelas permanentes en agrupaciones sociales del lugar (asl) del Municipio de Ixiamas - La Laz. Museo de Historia Natural Noel Kempff Mercado, Santa Cruz, Bolivia.
1074	Bolivia	La Paz	Caoba 7	LAPAZ_07	Terra Firme	-13.5382	-68.179	1	single	10	2003	Juan Carlos Licona	Rodríguez, J. B. (2003) Estructura y composición florística de los tipos de bosques e instalación de parcelas permanentes en agrupaciones sociales del lugar (asl) del Municipio de Ixiamas - La Laz. Museo de Historia Natural Noel Kempff Mercado, Santa Cruz, Bolivia.
1075	Bolivia	La Paz	AGROFORT 8?	LAPAZ_08	Varzea	-14.1075	-67.7561	1	single	10	2003	Juan Carlos Licona	Rodríguez, J. B. (2003) Estructura y composición florística de los tipos de bosques e instalación de parcelas permanentes en agrupaciones sociales del lugar (asl) del Municipio de Ixiamas - La Laz. Museo de Historia Natural Noel Kempff Mercado, Santa Cruz, Bolivia.
1076	Bolivia	La Paz	AGROFORT 9?	LAPAZ_09	Varzea	-14.111	-67.7571	1	single	10	2003	Juan Carlos Licona	Rodríguez, J. B. (2003) Estructura y composición florística de los tipos de bosques e instalación de parcelas permanentes en agrupaciones sociales del lugar (asl) del Municipio de Ixiamas - La Laz. Museo de Historia Natural Noel Kempff Mercado, Santa Cruz, Bolivia.
1077	Venezuela	Bolivar	La Escalera, PN2	LAESC_PN2	Terra Firme	6.09694	-61.4	1	single	10	2006	Lionel Hernandez	Hernández, L., Dezzeo, N., Sanoja, E., Salazar, L. & Castellanos, H. G. (2012) Changes in structure and composition of evergreen forests on an altitudinal gradient in the Venezuelan Guayana Shield. International Journal of Tropical Biology and Conservation, 60, 11-33.
1078	Venezuela	Bolivar	Lower Ka'kada river, Yudamakwa I Ecological Station, Dudu	DUDU	Terra Firme	5.50444	-64.5917	1	single	10	2011	Hernan Castellanos	Castellanos unpubl. data
1079	Peru	Cusco	Pongo de Qonec	PDQ_01	Terra Firme	-12.9934	-71.4302	1	single	10	2010	Isau Huamantupa-Chuquimaco	Huamantupa-Chuquimaco, I. (2010) Inusual riqueza, composición y estructura arbórea en el bosque de tierra firme del Pongo Qoñec, Sur Oriente Peruano. Revista Peruviana de Biologia, 17, 167-171.
1083	Colombia	Vaupés	Caparu Biological Station, MNU1	COLMNU1	Terra Firme	-1.07	-69.5153	1	single	10	2010	María Natalia Umaña, Pablo Stevenson	María Natalia Umaña unpubl. data
1084	Colombia	Vaupés	Caparu Biological Station, MNU2	COLMNU2	Terra Firme	-1.0775	-69.5103	1	single	10	2010	María Natalia Umaña, Pablo Stevenson	María Natalia Umaña unpubl. data
1085	Colombia	Vaupés	Caparu Biological Station, MNU3	COLMNU3	Igapo	-1.08722	-69.5322	1	single	10	2010	María Natalia Umaña, Pablo Stevenson	María Natalia Umaña unpubl. data
1086	Brazil	Amazonas	Nove de Janeiro A1	NDJ_A1	Terra Firme	-7.39043	-62.911	1.5	combi	9.55	2006	Igor Georgios Fotopoulos	Fotopoulos, I. G. (2006) Fitossociologia de um trecho da floresta de terra firme na Amazônia ocidental - Terra indígena Nove de Janeiro/AM, Brasil. MSc Thesis, Universidade Federal de Rondônia, Porto Velho.
1087	Brazil	Amazonas	Nove de Janeiro A2	NDJ_A2	Terra Firme	-7.46093	-62.8782	1.5	combi	9.55	2006	Igor Georgios Fotopoulos	Fotopoulos, I. G. (2006) Fitossociologia de um trecho da floresta de terra firme na Amazônia ocidental - Terra indígena Nove de Janeiro/AM, Brasil. MSc Thesis, Universidade Federal de Rondônia, Porto Velho.
1088	Brazil	Pará	Guama, I.A.N., Igarape Sapucajuba Plot 1	IAN_01	Varzea	-1.44707	-48.4352	1	single	10	1958	Pires, Koury	Pires, J. M. & Koury, H. M. (1958) Estudo de um trecho de mata de várzea próximo a Belém. Boletim Téchnico I. A. N., 36, 3-44.
1089	Brazil	Pará	Guama, I.A.N., Igarape Sapucajuba Plot 2.1	IAN_02	Varzea	-1.44707	-48.4352	1	single	10	1958	Pires, Koury	Pires, J. M. & Koury, H. M. (1958) Estudo de um trecho de mata de várzea próximo a Belém. Boletim Téchnico I. A. N., 36, 3-44.
1090	Brazil	Pará	Guama, I.A.N., Igarape Sapucajuba Plot 2.2	IAN_03	Varzea	-1.44707	-48.4352	1	single	10	1958	Pires, Koury	Pires, J. M. & Koury, H. M. (1958) Estudo de um trecho de mata de várzea próximo a Belém. Boletim Téchnico I. A. N., 36, 3-44.
1091	Brazil	Pará	Guama, I.A.N., Igarape Sapucajuba Plot 2.3	IAN_04	Varzea	-1.44707	-48.4352	0.9	single	10	1958	Pires, Koury	Pires, J. M. & Koury, H. M. (1958) Estudo de um trecho de mata de várzea próximo a Belém. Boletim Téchnico I. A. N., 36, 3-44.
1092	Brazil	Pará	Guama, I.A.N., Igarape Sapucajuba Plot 2.4	IAN_05	Varzea	-1.44707	-48.4352	0.9	single	10	1958	Pires, Koury	Pires, J. M. & Koury, H. M. (1958) Estudo de um trecho de mata de várzea próximo a Belém. Boletim Téchnico I. A. N., 36, 3-44.
1093	Brazil	Amazonas	Rio Urucu Ha1	URU_H1	Terra Firme	-5	-65	1	single	10	1996	Iêda Leão do Amaral, Francisca Dionízia de Almeida Matos	Lima Filho, D. d. A., Matos, F.D. de A., do Amaral, I.L., Revilla, J, Coélho, L. de S., Ramos, J.F. & dos Santos , J.L. (2001) Inventário florístico de floresta ombrófila densa de terra firme, na regiáo do Rio Uruca é Amazonas, Brasil. Acta Amazonica, 31, 565-579.
1094	Brazil	Amazonas	Rio Urucu Ha2	URU_H2	Terra Firme	-5	-65	1	single	10	1996	Iêda Leão do Amaral, Francisca Dionízia de Almeida Matos	Lima Filho, D. d. A., Matos, F.D. de A., do Amaral, I.L., Revilla, J, Coélho, L. de S., Ramos, J.F. & dos Santos , J.L. (2001) Inventário florístico de floresta ombrófila densa de terra firme, na regiáo do Rio Uruca é Amazonas, Brasil. Acta Amazonica, 31, 565-579.
1096	Brazil	Pará	Juruti - Pará, upland forest, Mutum	JUR_MUT	Terra Firme	-2.61778	-56.2217	1	single	10	2002	Iêda Leão do Amaral, Francisca Dionízia de Almeida Matos, Diógenes de Andrade Lima Filho	Matos, F. D. d. A., Amaral, I. L. d. & Lima Filho, D. d. A. (2003) Diversidade florística de uma área de terra firme, no município Juriti - Pará., pp. http://www.adaltech.com.br/evento/museugoeldi/resumoshtm/resumos/R0319-1.htm.
1097	Brazil	Pará	Juruti - Pará, upland forest, Guarana	JUR_GUA	Terra Firme	-2.50083	-56.2417	1	single	10	2002	Iêda Leão do Amaral, Francisca Dionízia de Almeida Matos, Diógenes de Andrade Lima Filho	Matos, F. D. d. A., Amaral, I. L. d. & Lima Filho, D. d. A. (2003) Diversidade florística de uma área de terra firme, no município Juriti - Pará., pp. http://www.adaltech.com.br/evento/museugoeldi/resumoshtm/resumos/R0319-1.htm.
1098	Brazil	Pará	Juruti - Pará, upland forest, Galileia	JUR_GAL	Terra Firme	-2.49671	-56.3479	1	single	10	2002	Iêda Leão do Amaral, Francisca Dionízia de Almeida Matos, Diógenes de Andrade Lima Filho	Matos, F. D. d. A., Amaral, I. L. d. & Lima Filho, D. d. A. (2003) Diversidade florística de uma área de terra firme, no município Juriti - Pará., pp. http://www.adaltech.com.br/evento/museugoeldi/resumoshtm/resumos/R0319-1.htm.
1100	Brazil	Amazonas	Juruá, Beira Jurua	JUR_BJ	Varzea	-3.21228	-66.0012	0.5	single	10	2010	Rafael Leandro de Assis, Florian Wittmann	Assis, R. L., Haugaasen, T., Schöngart, J., Montero, J. C., Piedade, M. T. F. & Wittmann, F. (2015) Patterns of tree diversity and composition in Amazonian floodplain paleo-várzea forest. Journal of Vegetation Science, 26, 312-322.
1101	Brazil	Amazonas	Juruá, Breu chefe	JUR_BC	Varzea	-3.23656	-66.0549	0.5	single	10	2010	Rafael Leandro de Assis, Florian Wittmann	Assis, R. L., Haugaasen, T., Schöngart, J., Montero, J. C., Piedade, M. T. F. & Wittmann, F. (2015) Patterns of tree diversity and composition in Amazonian floodplain paleo-várzea forest. Journal of Vegetation Science, 26, 312-322.
1102	Brazil	Amazonas	Juruá, Formigal do lago	JUR_FL	Varzea	-3.34486	-66.0465	0.5	single	10	2010	Rafael Leandro de Assis, Florian Wittmann	Assis, R. L., Haugaasen, T., Schöngart, J., Montero, J. C., Piedade, M. T. F. & Wittmann, F. (2015) Patterns of tree diversity and composition in Amazonian floodplain paleo-várzea forest. Journal of Vegetation Science, 26, 312-322.
1103	Brazil	Amazonas	Juruá, Ilha Breu	JUR_IB	Varzea	-3.20542	-66.0199	0.5	single	10	2010	Rafael Leandro de Assis, Florian Wittmann	Assis, R. L., Haugaasen, T., Schöngart, J., Montero, J. C., Piedade, M. T. F. & Wittmann, F. (2015) Patterns of tree diversity and composition in Amazonian floodplain paleo-várzea forest. Journal of Vegetation Science, 26, 312-322.
1104	Brazil	Amazonas	Juruá, Lago sacado	JUR_LS	Varzea	-3.35894	-66.0264	0.5	single	10	2010	Rafael Leandro de Assis, Florian Wittmann	Assis, R. L., Haugaasen, T., Schöngart, J., Montero, J. C., Piedade, M. T. F. & Wittmann, F. (2015) Patterns of tree diversity and composition in Amazonian floodplain paleo-várzea forest. Journal of Vegetation Science, 26, 312-322.
1105	Brazil	Amazonas	Juruá, lamaçal	JUR_I	Varzea	-3.20828	-65.9904	0.5	single	10	2010	Rafael Leandro de Assis, Florian Wittmann	Assis, R. L., Haugaasen, T., Schöngart, J., Montero, J. C., Piedade, M. T. F. & Wittmann, F. (2015) Patterns of tree diversity and composition in Amazonian floodplain paleo-várzea forest. Journal of Vegetation Science, 26, 312-322.
1106	Brazil	Amazonas	Jutaí, Cano Pifani	JUT_CP	Varzea	-3.36925	-67.4942	0.5	single	10	2010	Rafael Leandro de Assis, Florian Wittmann	Assis, R. L., Haugaasen, T., Schöngart, J., Montero, J. C., Piedade, M. T. F. & Wittmann, F. (2015) Patterns of tree diversity and composition in Amazonian floodplain paleo-várzea forest. Journal of Vegetation Science, 26, 312-322.
1107	Brazil	Amazonas	Jutaí, Carauaçuzal	JUT_CA	Varzea	-3.32811	-67.4475	0.25	single	10	2010	Rafael Leandro de Assis, Florian Wittmann	Assis, R. L., Haugaasen, T., Schöngart, J., Montero, J. C., Piedade, M. T. F. & Wittmann, F. (2015) Patterns of tree diversity and composition in Amazonian floodplain paleo-várzea forest. Journal of Vegetation Science, 26, 312-322.
1108	Brazil	Amazonas	Jutaí, Enseada do Retiro	JUT_ER	Varzea	-3.39689	-67.497	0.5	single	10	2010	Rafael Leandro de Assis, Florian Wittmann	Assis, R. L., Haugaasen, T., Schöngart, J., Montero, J. C., Piedade, M. T. F. & Wittmann, F. (2015) Patterns of tree diversity and composition in Amazonian floodplain paleo-várzea forest. Journal of Vegetation Science, 26, 312-322.
1109	Brazil	Amazonas	Jutaí, Lago da Pifani	JUT_FP	Varzea	-3.37653	-67.5045	0.25	single	10	2010	Rafael Leandro de Assis, Florian Wittmann	Assis, R. L., Haugaasen, T., Schöngart, J., Montero, J. C., Piedade, M. T. F. & Wittmann, F. (2015) Patterns of tree diversity and composition in Amazonian floodplain paleo-várzea forest. Journal of Vegetation Science, 26, 312-322.
1110	Brazil	Amazonas	Jutaí, Praia Arabu	JUT_PA	Varzea	-3.33172	-67.4469	1	single	10	2010	Rafael Leandro de Assis, Florian Wittmann	Assis, R. L., Haugaasen, T., Schöngart, J., Montero, J. C., Piedade, M. T. F. & Wittmann, F. (2015) Patterns of tree diversity and composition in Amazonian floodplain paleo-várzea forest. Journal of Vegetation Science, 26, 312-322.
1111	Brazil	Amazonas	Jutaí, Volta do Cariru	JUT_VC	Varzea	-3.37011	-67.4821	0.5	single	10	2010	Rafael Leandro de Assis, Florian Wittmann	Assis, R. L., Haugaasen, T., Schöngart, J., Montero, J. C., Piedade, M. T. F. & Wittmann, F. (2015) Patterns of tree diversity and composition in Amazonian floodplain paleo-várzea forest. Journal of Vegetation Science, 26, 312-322.
1112	Brazil	Amazonas	Tefé, Cacautuba	TEF_CA	Igapo	-4.13028	-65.0779	0.5	single	10	2010	Rafael Leandro de Assis, Florian Wittmann	Assis, R. L., Haugaasen, T., Schöngart, J., Montero, J. C., Piedade, M. T. F. & Wittmann, F. (2015) Patterns of tree diversity and composition in Amazonian floodplain paleo-várzea forest. Journal of Vegetation Science, 26, 312-322.
1113	Brazil	Amazonas	Tefé, Catuquira	TEF_CT	Igapo	-3.98881	-65.0171	0.5	single	10	2010	Rafael Leandro de Assis, Florian Wittmann	Assis, R. L., Haugaasen, T., Schöngart, J., Montero, J. C., Piedade, M. T. F. & Wittmann, F. (2015) Patterns of tree diversity and composition in Amazonian floodplain paleo-várzea forest. Journal of Vegetation Science, 26, 312-322.
1114	Brazil	Amazonas	Tefé, Estirão	TEF_ES	Igapo	-4.12308	-65.0873	0.5	single	10	2010	Rafael Leandro de Assis, Florian Wittmann	Assis, R. L., Haugaasen, T., Schöngart, J., Montero, J. C., Piedade, M. T. F. & Wittmann, F. (2015) Patterns of tree diversity and composition in Amazonian floodplain paleo-várzea forest. Journal of Vegetation Science, 26, 312-322.
1115	Brazil	Amazonas	Tefé, Genesio	TEF_GE	Igapo	-3.98967	-65.0182	0.5	single	10	2010	Rafael Leandro de Assis, Florian Wittmann	Assis, R. L., Haugaasen, T., Schöngart, J., Montero, J. C., Piedade, M. T. F. & Wittmann, F. (2015) Patterns of tree diversity and composition in Amazonian floodplain paleo-várzea forest. Journal of Vegetation Science, 26, 312-322.
1116	Brazil	Amazonas	Tefé, Poção	TEF_PO	Igapo	-4.17339	-65.1293	0.5	single	10	2010	Rafael Leandro de Assis, Florian Wittmann	Assis, R. L., Haugaasen, T., Schöngart, J., Montero, J. C., Piedade, M. T. F. & Wittmann, F. (2015) Patterns of tree diversity and composition in Amazonian floodplain paleo-várzea forest. Journal of Vegetation Science, 26, 312-322.
1117	Brazil	Amazonas	Tefé, Sto Antonio	TEF_SA	Igapo	-4.16411	-65.1039	0.5	single	10	2010	Rafael Leandro de Assis, Florian Wittmann	Assis, R. L., Haugaasen, T., Schöngart, J., Montero, J. C., Piedade, M. T. F. & Wittmann, F. (2015) Patterns of tree diversity and composition in Amazonian floodplain paleo-várzea forest. Journal of Vegetation Science, 26, 312-322.
1128	Brazil	Amazonas	Manaus Curari (0.875 ha)	CURARI	Varzea	-3.34389	-60.1172	0.875	single	10	2002	Florian Wittmann	Wittmann, F., Anhuf, D. & Funk, W. J. (2002) Tree species distribution and community structure of central Amazonian várzea forests by remote-sensing techniques. Journal of Tropical Ecology, 18, 805-820.
1129	Brazil	Amazonas	Marchantaria late secondary	MARCH	Varzea	-3.25056	-59.9717	1	single	10	2002	Florian Wittmann	Wittmann, F., Anhuf, D. & Funk, W. J. (2002) Tree species distribution and community structure of central Amazonian várzea forests by remote-sensing techniques. Journal of Tropical Ecology, 18, 805-820.
1130	Brazil	Amazonas	MSDR Arribada (1 ha)	MSDR_A	Varzea	-2.85861	-64.9117	1	single	10	2002	Florian Wittmann	Wittmann, F., Anhuf, D. & Funk, W. J. (2002) Tree species distribution and community structure of central Amazonian várzea forests by remote-sensing techniques. Journal of Tropical Ecology, 18, 805-820.
1131	Brazil	Amazonas	MSDR Dorico (1 ha)	MSDR_D	Varzea	-2.89722	-64.8856	1	single	10	2002	Florian Wittmann	Wittmann, F., Anhuf, D. & Funk, W. J. (2002) Tree species distribution and community structure of central Amazonian várzea forests by remote-sensing techniques. Journal of Tropical Ecology, 18, 805-820.
1132	Brazil	Amazonas	MSDR Gavao (1 ha)	MSDR_G	Varzea	-2.905	-64.8833	1	single	10	2002	Florian Wittmann	Wittmann, F., Anhuf, D. & Funk, W. J. (2002) Tree species distribution and community structure of central Amazonian várzea forests by remote-sensing techniques. Journal of Tropical Ecology, 18, 805-820.
1133	Brazil	Amazonas	MSDR Mujui I (1 ha)	MSDR_M1	Varzea	-2.85639	-64.9117	1	single	10	2002	Florian Wittmann	Wittmann, F., Anhuf, D. & Funk, W. J. (2002) Tree species distribution and community structure of central Amazonian várzea forests by remote-sensing techniques. Journal of Tropical Ecology, 18, 805-820.
1134	Brazil	Amazonas	MSDR Mujui II (1 ha)	MSDR_M2	Varzea	-2.8575	-64.9211	1	single	10	2002	Florian Wittmann	Wittmann, F., Anhuf, D. & Funk, W. J. (2002) Tree species distribution and community structure of central Amazonian várzea forests by remote-sensing techniques. Journal of Tropical Ecology, 18, 805-820.
1135	Brazil	Amazonas	MSDR Panelao (1 ha)	MSDR_P1	Varzea	-2.79556	-65.0611	1	single	10	2002	Florian Wittmann	Wittmann, F., Anhuf, D. & Funk, W. J. (2002) Tree species distribution and community structure of central Amazonian várzea forests by remote-sensing techniques. Journal of Tropical Ecology, 18, 805-820.
1136	Brazil	Amazonas	MSDR Paracuúba (1 ha)	MSDR_P2	Varzea	-2.83222	-65.0439	1	single	10	2002	Florian Wittmann	Wittmann, F., Anhuf, D. & Funk, W. J. (2002) Tree species distribution and community structure of central Amazonian várzea forests by remote-sensing techniques. Journal of Tropical Ecology, 18, 805-820.
1142	Brazil	Amazonas	Lago Amana, Igapó médio	AMANA_IM	Igapo	-2.55915	-64.695	1	single	10	2010	Jochen Schöngart, Florian Wittmann	Schöngart unpublished data
1143	Brazil	Amazonas	Lago Amana, Igapó baixia	AMANA_IB	Igapo	-2.56135	-64.6962	1	single	10	2010	Jochen Schöngart, Florian Wittmann	Schöngart unpublished data
1144	Brazil	Amazonas	Lago Amana, Igapó baixia	AMANA_IA	Igapo	-2.56354	-64.7015	1	single	10	2010	Jochen Schöngart, Florian Wittmann	Schöngart unpublished data
1145	French Guiana	Maripasoula	Monts d'Arawa	ARW1	Terra Firme	2.81457	-53.3628	1	single	10	2006	Daniel Sabatier, Jean-François Molino	Sabatier, D. & Molino, J.-F. unpubl. data
1146	French Guiana	Maripasoula	Monts d'Arawa	ARW2	Terra Firme	2.82127	-53.3659	1	single	10	2006	Daniel Sabatier, Jean-François Molino	Sabatier, D. & Molino, J.-F. unpubl. data
1147	French Guiana	Maripasoula	Monts d'Arawa	ARW3	Terra Firme	2.81487	-53.3678	1	single	10	2006	Daniel Sabatier, Jean-François Molino	Sabatier, D. & Molino, J.-F. unpubl. data
1148	French Guiana	Maripasoula	Monts Tumuc Humac, Borne 1	BOU1	Terra Firme	2.21024	-54.4466	1	single	10	2006	Daniel Sabatier, Jean-François Molino	Sabatier, D. & Molino, J.-F. unpubl. data
1149	French Guiana	Maripasoula	Monts Tumuc Humac, Borne 1	BOU2	Terra Firme	2.21492	-54.4418	1	single	10	2006	Daniel Sabatier, Jean-François Molino	Sabatier, D. & Molino, J.-F. unpubl. data
1150	French Guiana	Maripasoula	Monts Tumuc Humac, Borne 1	BOU3	Terra Firme	2.21114	-54.4427	1	single	10	2006	Daniel Sabatier, Jean-François Molino	Sabatier, D. & Molino, J.-F. unpubl. data
1151	French Guiana	Régina	Massif des Emerillons	MEM1	Terra Firme	3.25384	-53.0886	1	single	10	2007	Daniel Sabatier, Jean-François Molino	Sabatier, D. & Molino, J.-F. unpubl. data
1152	French Guiana	Régina	Massif des Emerillons	MEM2	Terra Firme	3.2598	-53.0829	1	single	10	2007	Daniel Sabatier, Jean-François Molino	Sabatier, D. & Molino, J.-F. unpubl. data
1153	French Guiana	Régina	Massif des Emerillons	MEM3	Terra Firme	3.25452	-53.0841	1	single	10	2007	Daniel Sabatier, Jean-François Molino	Sabatier, D. & Molino, J.-F. unpubl. data
1154	French Guiana	Maripasoula	Rivière Wanapi	WAN1	Terra Firme	2.51136	-53.818	1	single	10	2007	Daniel Sabatier, Jean-François Molino	Sabatier, D. & Molino, J.-F. unpubl. data
1155	French Guiana	Maripasoula	Rivière Wanapi	WAN2	Terra Firme	2.51241	-53.8257	1	single	10	2007	Daniel Sabatier, Jean-François Molino	Sabatier, D. & Molino, J.-F. unpubl. data
1156	French Guiana	Maripasoula	Rivière Wanapi	WAN3	Terra Firme	2.51779	-53.8256	1	single	10	2007	Daniel Sabatier, Jean-François Molino	Sabatier, D. & Molino, J.-F. unpubl. data
1157	Peru	Loreto	Reserva Nacional Pacaya Samiria, Cocha Yanallpa, 15 km al NO de Jenaro Herrera.	REQ_04	Varzea	-4.87784	-73.793	0.5	single	10	2008	Eurídice Honorio	Honorio, E. unpubl. data
1158	Peru	Loreto	Reserva Nacional Pacaya Samiria, Cocha Iricahua, 20 km al NNO de Jenaro Herrera.	REQ_05	Varzea	-4.81217	-73.8203	0.5	single	10	2008	Eurídice Honorio	Honorio, E. unpubl. data
1159	Peru	Loreto	Reserva Nacional Pacaya Samiria, Cocha Iricahua, 18 km al NNO de Jenaro Herrera.	REQ_06	Varzea	-4.82257	-73.8064	0.5	single	10	2008	Eurídice Honorio	Honorio, E. unpubl. data
1160	Peru	Loreto	Reserva Nacional Pacaya Samiria, Cocha Iricahuillo, 18 km al NNO de Jenaro Herrera.	REQ_07	Varzea	-4.81148	-73.8029	0.5	single	10	2008	Eurídice Honorio	Honorio, E. unpubl. data
1161	Peru	Loreto	Reserva Nacional Pacaya Samiria, Cocha Iricahuillo, 18 km al NNO de Jenaro Herrera.	REQ_08	Varzea	-4.81531	-73.7898	0.5	single	10	2008	Eurídice Honorio	Honorio, E. unpubl. data
1162	Peru	Loreto	Reserva Nacional Pacaya Samiria, Cocha Yanallpa, 17 km al O de Jenaro Herrera.	REQ_01	Varzea	-4.90555	-73.8207	0.5	single	10	2008	Eurídice Honorio	Honorio, E. unpubl. data
1163	Peru	Loreto	Reserva Nacional Pacaya Samiria, Cocha Yanallpa, 14 km al O de Jenaro Herrera.	REQ_02	Varzea	-4.9173	-73.7878	0.5	single	10	2008	Eurídice Honorio	Honorio, E. unpubl. data
1164	Peru	Loreto	Reserva Nacional Pacaya Samiria, Cocha Yanallpa, 14 km al NO de Jenaro Herrera.	REQ_03	Varzea	-4.88457	-73.7912	0.5	single	10	2008	Eurídice Honorio	Honorio, E. unpubl. data
1171	Peru	Loreto	Reserva Nacional Pacaya-Samiria, Cocha Iricahua, a 19.6 km al NO de Jenaro Herrera.	JEN_14	Varzea	-4.83572	-73.8326	0.5	single	10	2009	Eurídice Honorio	Corrales, M. (2009) Composición, Estructura y Diversidad arbórea de los aguajales: Cocha Iricahua, Quebrada de Sapuena y Fierro Caño; en la zona de Jenaro Herrera, Requena-Loreto. BSc BSc Thesis.
1172	Peru	Loreto	Quebrada Sapuena, a 7.9 km al NNE de Jenaro Herrera.	JEN_15	Varzea	-4.83567	-73.6524	0.5	single	10	2009	Eurídice Honorio	Corrales, M. (2009) Composición, Estructura y Diversidad arbórea de los aguajales: Cocha Iricahua, Quebrada de Sapuena y Fierro Caño; en la zona de Jenaro Herrera, Requena-Loreto. BSc BSc Thesis.
1173	Peru	Loreto	Reserva Nacional Pacaya Samiria, Quebrada Yanayacu, Comunidad Veinte de Enero, a 1.44 Km al sur-sureste, parcela permanente 50m x 100m.	VEN_01	Varzea	-4.66772	-73.8204	0.5	single	10	2009	Eurídice Honorio	Honorio, E. unpubl. data
1174	Peru	Loreto	Reserva Nacional Pacaya Samiria, Quebrada Yanayacu, Comunidad Veinte de Enero, a 1.94 Km al sur-sureste, parcela permanente 50m x 100m.	VEN_02	Varzea	-4.67228	-73.8192	0.5	single	10	2009	Eurídice Honorio	Honorio, E. unpubl. data
1175	Peru	Loreto	Centro de Investigaciones Jenaro Herrera, Arboreto, 2.5 km al NEE de Jenaro Herrera.	JEN_10A	Terra Firme	-4.90056	-73.6482	1	single	10	1969	Eurídice Honorio, Nállarett Dávila	Spichiger, R., Loizeau, P. A., Latour, C. & Barriera, G. (1996) Tree species richness of a South-Western Amazonian forest (Jenaro Herrera, Peru, 73 0 40'W/4 0 54'S). Candollea, 51, 559-577.
1176	Peru	Loreto	Centro de Investigaciones Jenaro Herrera, Arboreto, 2.5 km al NEE de Jenaro Herrera.	JEN_10B	Terra Firme	-4.89966	-73.6482	1	single	10	1969	Eurídice Honorio, Nállarett Dávila	Spichiger, R., Loizeau, P. A., Latour, C. & Barriera, G. (1996) Tree species richness of a South-Western Amazonian forest (Jenaro Herrera, Peru, 73 0 40'W/4 0 54'S). Candollea, 51, 559-577.
1177	Peru	Loreto	Centro de Investigaciones Jenaro Herrera, Arboreto, 2.5 km al NEE de Jenaro Herrera.	JEN_10C	Terra Firme	-4.89902	-73.6482	0.85	single	10	1969	Eurídice Honorio, Nállarett Dávila	Spichiger, R., Loizeau, P. A., Latour, C. & Barriera, G. (1996) Tree species richness of a South-Western Amazonian forest (Jenaro Herrera, Peru, 73 0 40'W/4 0 54'S). Candollea, 51, 559-577.
1178	Peru	Loreto	Centro de Investigaciones Jenaro Herrera, Arboreto, 2.5 km al NEE de Jenaro Herrera.	JEN_10D	Terra Firme	-4.89893	-73.6473	0.85	single	10	1969	Eurídice Honorio, Nállarett Dávila	Spichiger, R., Loizeau, P. A., Latour, C. & Barriera, G. (1996) Tree species richness of a South-Western Amazonian forest (Jenaro Herrera, Peru, 73 0 40'W/4 0 54'S). Candollea, 51, 559-577.
1179	Peru	Loreto	Centro de Investigaciones Jenaro Herrera, Arboreto, 2.5 km al NEE de Jenaro Herrera.	JEN_10E	Terra Firme	-4.89984	-73.6473	1	single	10	1969	Eurídice Honorio, Nállarett Dávila	Spichiger, R., Loizeau, P. A., Latour, C. & Barriera, G. (1996) Tree species richness of a South-Western Amazonian forest (Jenaro Herrera, Peru, 73 0 40'W/4 0 54'S). Candollea, 51, 559-577.
1180	Peru	Loreto	Centro de Investigaciones Jenaro Herrera, Arboreto, 2.5 km al NEE de Jenaro Herrera.	JEN_10F	Terra Firme	-4.90074	-73.6473	1.2	single	10	1969	Eurídice Honorio, Nállarett Dávila	Spichiger, R., Loizeau, P. A., Latour, C. & Barriera, G. (1996) Tree species richness of a South-Western Amazonian forest (Jenaro Herrera, Peru, 73 0 40'W/4 0 54'S). Candollea, 51, 559-577.
1181	Peru	Loreto	Centro de Investigaciones Jenaro Herrera, Arboreto, 2.5 km al NEE de Jenaro Herrera.	JEN_10G	Terra Firme	-4.89876	-73.6464	1.2	single	10	1969	Eurídice Honorio, Nállarett Dávila	Spichiger, R., Loizeau, P. A., Latour, C. & Barriera, G. (1996) Tree species richness of a South-Western Amazonian forest (Jenaro Herrera, Peru, 73 0 40'W/4 0 54'S). Candollea, 51, 559-577.
1182	Peru	Loreto	Centro de Investigaciones Jenaro Herrera, Arboreto, 2.5 km al NEE de Jenaro Herrera.	JEN_10H	Terra Firme	-4.9002	-73.6464	1	single	10	1969	Eurídice Honorio, Nállarett Dávila	Spichiger, R., Loizeau, P. A., Latour, C. & Barriera, G. (1996) Tree species richness of a South-Western Amazonian forest (Jenaro Herrera, Peru, 73 0 40'W/4 0 54'S). Candollea, 51, 559-577.
1183	Peru	Loreto	Quebrada Aucayacu, 7 km al SO de Jenaro Herrera.	REQ_11	Varzea	-4.95545	-73.7202	0.5	single	10	2008	Eurídice Honorio	Honorio, E. unpubl. data
1184	Peru	Loreto	Centro de Investigaciones Jenaro Herrera, Quebrada Braga, 9 km al SO de Jenaro Herrera.	REQ_10	Varzea	-4.91466	-73.7464	0.5	single	10	2008	Eurídice Honorio	Honorio, E. unpubl. data
1185	Peru	Loreto	Centro de Investigaciones Jenaro Herrera, Quebrada Fierro Cano, a 4.4 km al NE de Jenaro Herrera.	REQ_13	Terra Firme	-4.87336	-73.6466	0.5	single	10	2008	Eurídice Honorio	Corrales, M. (2009) Composición, Estructura y Diversidad arbórea de los aguajales: Cocha Iricahua, Quebrada de Sapuena y Fierro Caño; en la zona de Jenaro Herrera, Requena-Loreto. BSc BSc Thesis.
1186	Peru	Loreto	Reserva Nacional Pacaya Samiria, Quebrada Iricahua, 17 km al NNO de Jenaro Herrera.	REQ_09	Varzea	-4.81862	-73.7891	0.5	single	10	2008	Eurídice Honorio	Honorio, E. unpubl. data
1187	Peru	Loreto	Centro de Investigaciones Jenaro Herrera, Quebrada Lobillo, 9 km al SO de Jenaro Herrera.	REQ_12	Varzea	-4.95916	-73.7249	0.5	single	10	2008	Eurídice Honorio	Honorio, E. unpubl. data
1188	Brazil	Pará	Peixe Boi sub-plot 2	PXB_02	Terra Firme	-1.20476	-47.3152	1	single	10	2009	Rafael Salomão	Salomão, R. P., Vieira, I. C. G., Suemitsu, C., Rosa, N. A., Almeida, S. S., Amaral, D. D. & Menezes, M. P. M. (2007) As florestas de Belo Monte na grande curva do rio Xingu, Amazônia Oriental. Boletim do Museu Paraense Emílio Goeldi. Ciências Naturais, 2, 57-153.
1189	Brazil	Pará	Peixe Boi sub-plot 3	PXB_03	Terra Firme	-1.20476	-47.3152	1	single	10	2009	Rafael Salomão	Salomão, R. P., Vieira, I. C. G., Suemitsu, C., Rosa, N. A., Almeida, S. S., Amaral, D. D. & Menezes, M. P. M. (2007) As florestas de Belo Monte na grande curva do rio Xingu, Amazônia Oriental. Boletim do Museu Paraense Emílio Goeldi. Ciências Naturais, 2, 57-153.
1191	Brazil	Roraima	São Luiz, Serra Anauá	ROR_01	Terra Firme	1.12465	-60.1529	1	single	10	1983	João Murça Pires	Murça Pires, unpubl. data
1192	Brazil	Roraima	São Luiz, Serra Anauá	ROR_02	Terra Firme	1.12465	-60.1529	1	single	10	1983	João Murça Pires	Murça Pires, unpubl. data
1193	Brazil	Roraima	São Luiz, Serra S. Luiz	ROR_03	Terra Firme	1.12465	-60.1529	0.5	single	10	1983	João Murça Pires	Murça Pires, unpubl. data
1194	Brazil	Roraima	São Luiz, Serra S. Luiz	ROR_04	Terra Firme	1.12465	-60.1529	1	single	10	1983	João Murça Pires	Murça Pires, unpubl. data
1195	Brazil	Roraima	São João de Baliza, Serra S. João Baliza	ROR_05	Terra Firme	1.09033	-59.87	1	single	10	1983	João Murça Pires	Murça Pires, unpubl. data
1196	Brazil	Roraima	Caroebe, dentro da cidade	ROR_06	Terra Firme	0.996959	-59.653	1	single	10	1983	João Murça Pires	Murça Pires, unpubl. data
1197	Brazil	Roraima	Caroebe, Vila Entre Rios	ROR_07	Terra Firme	0.996959	-59.653	1	single	10	1983	João Murça Pires	Murça Pires, unpubl. data
1198	Brazil	Roraima	Caroebe, Rod. Perimetral Norte Km 135	ROR_08	Terra Firme	0.996959	-59.653	1	single	10	1983	João Murça Pires	Murça Pires, unpubl. data
1199	Brazil	Roraima	Caroebe, Serra Jatapu	ROR_09	Terra Firme	0.996959	-59.653	0.5	single	10	1983	João Murça Pires	Murça Pires, unpubl. data
1200	Brazil	Roraima	Caroebe, Vila Entre Rios	ROR_10	Terra Firme	0.996959	-59.653	1	single	10	1983	João Murça Pires	Murça Pires, unpubl. data
1201	Brazil	Pará	Parauapebas, Carajás, Serra Norte (PA), Cobre 3 alfa	PARAU_01	Terra Firme	-5.87738	-50.4803	1	single	10	1989	Rafael Salomão	Salomão, R. unpubl. data
1202	Brazil	Pará	Parauapebas, Carajás, Serra Norte (PA), Cobre Pojuca	PARAU_02	Terra Firme	-6.10956	-50.2827	1	single	10	1988	Rafael Salomão	Salomão, R. unpubl. data
1203	Brazil	Pará	Parauapebas, Carajás, Serra Norte (PA), Aeroporto	PARAU_03	Terra Firme	-6.11354	-49.9934	1	single	10	1988	Rafael Salomão	Salomão, R. unpubl. data
1204	Brazil	Pará	Parauapebas, Carajás, Serra Norte (PA), Rio Gelado	PARAU_04	Terra Firme	-5.99661	-50.1235	1	single	10	1988	Rafael Salomão	Salomão, R. unpubl. data
1205	Brazil	Pará	Parauapebas, Carajás, Serra Norte (PA), Manganês	PARAU_05	Terra Firme	-6.12575	-50.2225	1	single	10	1988	Rafael Salomão	Salomão, R. unpubl. data
1206	Brazil	Pará	Parauapebas, Carajás, Serra Norte (PA), N3-N4	PARAU_06	Terra Firme	-6.02935	-50.1797	1	single	10	1988	Rafael Salomão	Salomão, R. unpubl. data
1207	Brazil	Maranhao	Açailândia (MA), Tereceiros	MA_ACAI	Terra Firme	-4.94968	-47.511	1	single	10	1989	Rafael Salomão	Salomão, R. unpubl. data
1210	Brazil	Pará	Altamira, Torrão	XIN_06	Terra Firme	-3.52686	-52.3737	1	combi	10	2007	Rafael Salomão	Salomão, R. P., Vieira, I. C. G., Suemitsu, C., Rosa, N. A., Almeida, S. S., Amaral, D. D. & Menezes, M. P. M. (2007) As florestas de Belo Monte na grande curva do rio Xingu, Amazônia Oriental. Boletim do Museu Paraense Emílio Goeldi. Ciências Naturais, 2, 57-153.
1211	Brazil	Pará	Altamira, Torrão	XIN_07	Terra Firme	-3.51967	-52.3724	1	combi	10	2007	Rafael Salomão	Salomão, R. P., Vieira, I. C. G., Suemitsu, C., Rosa, N. A., Almeida, S. S., Amaral, D. D. & Menezes, M. P. M. (2007) As florestas de Belo Monte na grande curva do rio Xingu, Amazônia Oriental. Boletim do Museu Paraense Emílio Goeldi. Ciências Naturais, 2, 57-153.
1212	Brazil	Pará	Vitória do Xingu, Igarapé Galhoso	XIN_08	Terra Firme	-3.33956	-51.9478	1	combi	10	2007	Rafael Salomão	Salomão, R. P., Vieira, I. C. G., Suemitsu, C., Rosa, N. A., Almeida, S. S., Amaral, D. D. & Menezes, M. P. M. (2007) As florestas de Belo Monte na grande curva do rio Xingu, Amazônia Oriental. Boletim do Museu Paraense Emílio Goeldi. Ciências Naturais, 2, 57-153.
1213	Brazil	Pará	Anapu, Bom Jardim	XIN_09	Terra Firme	-3.41325	-51.7551	1	combi	10	2007	Rafael Salomão	Salomão, R. P., Vieira, I. C. G., Suemitsu, C., Rosa, N. A., Almeida, S. S., Amaral, D. D. & Menezes, M. P. M. (2007) As florestas de Belo Monte na grande curva do rio Xingu, Amazônia Oriental. Boletim do Museu Paraense Emílio Goeldi. Ciências Naturais, 2, 57-153.
1214	Brazil	Pará	Anapu, Bom Jardim	XIN_10	Terra Firme	-3.41406	-51.7598	1	combi	10	2007	Rafael Salomão	Salomão, R. P., Vieira, I. C. G., Suemitsu, C., Rosa, N. A., Almeida, S. S., Amaral, D. D. & Menezes, M. P. M. (2007) As florestas de Belo Monte na grande curva do rio Xingu, Amazônia Oriental. Boletim do Museu Paraense Emílio Goeldi. Ciências Naturais, 2, 57-153.
1215	Brazil	Pará	Altamira, Itapuama	XIN_11	Terra Firme	-3.61254	-52.3351	1	combi	10	2007	Rafael Salomão	Salomão, R. P., Vieira, I. C. G., Suemitsu, C., Rosa, N. A., Almeida, S. S., Amaral, D. D. & Menezes, M. P. M. (2007) As florestas de Belo Monte na grande curva do rio Xingu, Amazônia Oriental. Boletim do Museu Paraense Emílio Goeldi. Ciências Naturais, 2, 57-153.
1216	Brazil	Pará	Altamira, Itapuama	XIN_12	Terra Firme	-3.60596	-52.3405	1	combi	10	2007	Rafael Salomão	Salomão, R. P., Vieira, I. C. G., Suemitsu, C., Rosa, N. A., Almeida, S. S., Amaral, D. D. & Menezes, M. P. M. (2007) As florestas de Belo Monte na grande curva do rio Xingu, Amazônia Oriental. Boletim do Museu Paraense Emílio Goeldi. Ciências Naturais, 2, 57-153.
1217	Brazil	Pará	Vitória do Xingu, Travessão do 53	XIN_13	Terra Firme	-3.20551	-51.7997	1	combi	10	2007	Rafael Salomão	Salomão, R. P., Vieira, I. C. G., Suemitsu, C., Rosa, N. A., Almeida, S. S., Amaral, D. D. & Menezes, M. P. M. (2007) As florestas de Belo Monte na grande curva do rio Xingu, Amazônia Oriental. Boletim do Museu Paraense Emílio Goeldi. Ciências Naturais, 2, 57-153.
1218	Brazil	Pará	Vitória do Xingu, Igarapé Di Maria	XIN_14	Terra Firme	-3.36458	-51.9129	1	combi	10	2007	Rafael Salomão	Salomão, R. P., Vieira, I. C. G., Suemitsu, C., Rosa, N. A., Almeida, S. S., Amaral, D. D. & Menezes, M. P. M. (2007) As florestas de Belo Monte na grande curva do rio Xingu, Amazônia Oriental. Boletim do Museu Paraense Emílio Goeldi. Ciências Naturais, 2, 57-153.
1219	Brazil	Pará	Anapu, Caracol	XIN_15	Terra Firme	-3.45978	-51.6666	1	combi	10	2007	Rafael Salomão	Salomão, R. P., Vieira, I. C. G., Suemitsu, C., Rosa, N. A., Almeida, S. S., Amaral, D. D. & Menezes, M. P. M. (2007) As florestas de Belo Monte na grande curva do rio Xingu, Amazônia Oriental. Boletim do Museu Paraense Emílio Goeldi. Ciências Naturais, 2, 57-153.
1220	Brazil	Pará	Anapu, Caracol	XIN_16	Terra Firme	-3.459	-51.6602	1	combi	10	2007	Rafael Salomão	Salomão, R. P., Vieira, I. C. G., Suemitsu, C., Rosa, N. A., Almeida, S. S., Amaral, D. D. & Menezes, M. P. M. (2007) As florestas de Belo Monte na grande curva do rio Xingu, Amazônia Oriental. Boletim do Museu Paraense Emílio Goeldi. Ciências Naturais, 2, 57-153.
1221	Brazil	Pará	Altamira, Ilha Grande	XIN_17	Igapo	-3.61021	-52.37	1	combi	10	2007	Rafael Salomão	Salomão, R. P., Vieira, I. C. G., Suemitsu, C., Rosa, N. A., Almeida, S. S., Amaral, D. D. & Menezes, M. P. M. (2007) As florestas de Belo Monte na grande curva do rio Xingu, Amazônia Oriental. Boletim do Museu Paraense Emílio Goeldi. Ciências Naturais, 2, 57-153.
1222	Brazil	Pará	Altamira, Ilha Grande	XIN_18	Igapo	-3.61406	-52.3501	1	combi	10	2007	Rafael Salomão	Salomão, R. P., Vieira, I. C. G., Suemitsu, C., Rosa, N. A., Almeida, S. S., Amaral, D. D. & Menezes, M. P. M. (2007) As florestas de Belo Monte na grande curva do rio Xingu, Amazônia Oriental. Boletim do Museu Paraense Emílio Goeldi. Ciências Naturais, 2, 57-153.
1223	Brazil	Pará	Vitória do Xingu, Ilha Taboca	XIN_19	Igapo	-3.387	-51.9402	1	combi	10	2007	Rafael Salomão	Salomão, R. P., Vieira, I. C. G., Suemitsu, C., Rosa, N. A., Almeida, S. S., Amaral, D. D. & Menezes, M. P. M. (2007) As florestas de Belo Monte na grande curva do rio Xingu, Amazônia Oriental. Boletim do Museu Paraense Emílio Goeldi. Ciências Naturais, 2, 57-153.
1224	Brazil	Pará	Vitória do Xingu, Ilha Bela Vista	XIN_20	Igapo	-3.41372	-51.7343	1	combi	10	2007	Rafael Salomão	Salomão, R. P., Vieira, I. C. G., Suemitsu, C., Rosa, N. A., Almeida, S. S., Amaral, D. D. & Menezes, M. P. M. (2007) As florestas de Belo Monte na grande curva do rio Xingu, Amazônia Oriental. Boletim do Museu Paraense Emílio Goeldi. Ciências Naturais, 2, 57-153.
1225	Brazil	Pará	Vitória do Xingu, Ilha Bela Vista	XIN_21	Igapo	-3.39925	-51.7238	1	combi	10	2007	Rafael Salomão	Salomão, R. P., Vieira, I. C. G., Suemitsu, C., Rosa, N. A., Almeida, S. S., Amaral, D. D. & Menezes, M. P. M. (2007) As florestas de Belo Monte na grande curva do rio Xingu, Amazônia Oriental. Boletim do Museu Paraense Emílio Goeldi. Ciências Naturais, 2, 57-153.
1226	Brazil	Pará	Escola Densa/Nova Amafrutas Escola Densa/Nova Amafrutas, Benevides, Pará 1	NOV_AM01	Terra Firme	-1.4075	-48.2761	1	single	10	2003	Rafael Salomão	Salomão, R. unpubl. data
1227	Brazil	Pará	Escola Densa/Nova Amafrutas Escola Densa/Nova Amafrutas, Benevides, Pará 2	NOV_AM02	Terra Firme	-1.40333	-48.2767	1	single	10	2003	Rafael Salomão	Salomão, R. unpubl. data
1228	Brazil	Pará	Escola Densa/Nova Amafrutas Escola Densa/Nova Amafrutas, Benevides, Pará 3	NOV_AM03	Terra Firme	-1.40306	-48.2778	1	single	10	2003	Rafael Salomão	Salomão, R. unpubl. data
1229	Brazil	Pará	Escola Densa/Nova Amafrutas Escola Densa/Nova Amafrutas, Benevides, Pará 4	NOV_AM04	Terra Firme	-1.4075	-48.2747	1	single	10	2003	Rafael Salomão	Salomão, R. unpubl. data
1230	Brazil	Pará	Escola Densa/Nova Amafrutas Escola Densa/Nova Amafrutas, Benevides, Pará 5	NOV_AM05	Terra Firme	-1.40535	-48.2763	1	single	10	2003	Rafael Salomão	Salomão, R. unpubl. data
1231	Brazil	Pará	Escola Densa/Nova Amafrutas Escola Densa/Nova Amafrutas, Benevides, Pará 6	NOV_AM06	Terra Firme	-1.4025	-48.2722	1	single	10	2003	Rafael Salomão	Salomão, R. unpubl. data
1232	Brazil	Pará	Escola Densa/Nova Amafrutas Escola Densa/Nova Amafrutas, Benevides, Pará 7	NOV_AM07	Terra Firme	-1.4	-48.2758	1	single	10	2003	Rafael Salomão	Salomão, R. unpubl. data
1233	Brazil	Pará	Escola Densa/Nova Amafrutas Escola Densa/Nova Amafrutas, Benevides, Pará 8	NOV_AM08	Terra Firme	-1.40056	-48.2764	1	single	10	2003	Rafael Salomão	Salomão, R. unpubl. data
1234	Brazil	Pará	Escola Densa/Nova Amafrutas Escola Densa/Nova Amafrutas, Benevides, Pará 9	NOV_AM09	Terra Firme	-1.40333	-48.2725	1	single	10	2003	Rafael Salomão	Salomão, R. unpubl. data
1235	Brazil	Pará	Escola Densa/Nova Amafrutas Escola Densa/Nova Amafrutas, Benevides, Pará 10	NOV_AM10	Terra Firme	-1.4016	-48.2742	1	single	10	2003	Rafael Salomão	Salomão, R. unpubl. data
1236	Brazil	Pará	Escola Densa/Nova Amafrutas Escola Densa/Nova Amafrutas, Benevides, Pará 11	NOV_AM11	Terra Firme	-1.40194	-48.2789	1	single	10	2003	Rafael Salomão	Salomão, R. unpubl. data
1237	Brazil	Pará	Escola Densa/Nova Amafrutas Escola Densa/Nova Amafrutas, Benevides, Pará 12	NOV_AM12	Terra Firme	-1.40583	-48.2819	1	single	10	2003	Rafael Salomão	Salomão, R. unpubl. data
1238	Brazil	Pará	Escola Densa/Nova Amafrutas Escola Densa/Nova Amafrutas, Benevides, Pará 13	NOV_AM13	Terra Firme	-1.40639	-48.2811	1	single	10	2003	Rafael Salomão	Salomão, R. unpubl. data
1239	Brazil	Pará	Escola Densa/Nova Amafrutas Escola Densa/Nova Amafrutas, Benevides, Pará 14	NOV_AM14	Terra Firme	-1.40194	-48.2789	1	single	10	2003	Rafael Salomão	Salomão, R. unpubl. data
1240	Brazil	Pará	Escola Densa/Nova Amafrutas Escola Densa/Nova Amafrutas, Benevides, Pará 15	NOV_AM15	Terra Firme	-1.40403	-48.2802	1	single	10	2003	Rafael Salomão	Salomão, R. unpubl. data
1241	Brazil	Pará	Trombetas, Platô Monte Branco	TROM_C_01	Terra Firme	-1.63528	-56.5019	1	combi	10	2006	Rafael Salomão	Salomão, R. P. & Rosa, N. A. (1989) Análise da vegetaçáo de floresta pluvial tropical de terra firme, pelo método dos quadrantes: Serra Norte, Carajás, PA. Acta Botanica Brasilica, 2, 27-42.
1242	Brazil	Pará	Trombetas, Platô Monte Branco	TROM_C_02	Terra Firme	-1.63639	-56.5045	1	combi	10	2006	Rafael Salomão	Salomão, R. P. & Rosa, N. A. (1989) Análise da vegetaçáo de floresta pluvial tropical de terra firme, pelo método dos quadrantes: Serra Norte, Carajás, PA. Acta Botanica Brasilica, 2, 27-42.
1243	Brazil	Pará	Trombetas, Platô Monte Branco	TROM_C_03	Terra Firme	-1.64278	-56.5039	1.25	combi	10	2006	Rafael Salomão	Salomão, R. P. & Rosa, N. A. (1989) Análise da vegetaçáo de floresta pluvial tropical de terra firme, pelo método dos quadrantes: Serra Norte, Carajás, PA. Acta Botanica Brasilica, 2, 27-42.
1244	Brazil	Pará	Trombetas, Platô Monte Branco	TROM_C_04	Terra Firme	-1.63549	-56.5092	1	combi	10	2006	Rafael Salomão	Salomão, R. P. & Rosa, N. A. (1989) Análise da vegetaçáo de floresta pluvial tropical de terra firme, pelo método dos quadrantes: Serra Norte, Carajás, PA. Acta Botanica Brasilica, 2, 27-42.
1245	Brazil	Pará	Trombetas, Platô Monte Branco	TROM_C_05	Terra Firme	-1.63667	-56.5134	0.75	combi	10	2006	Rafael Salomão	Salomão, R. P. & Rosa, N. A. (1989) Análise da vegetaçáo de floresta pluvial tropical de terra firme, pelo método dos quadrantes: Serra Norte, Carajás, PA. Acta Botanica Brasilica, 2, 27-42.
1246	Brazil	Pará	Trombetas, Platô Monte Branco	TROM_C_06	Terra Firme	-1.64319	-56.512	1	combi	10	2006	Rafael Salomão	Salomão, R. P. & Rosa, N. A. (1989) Análise da vegetaçáo de floresta pluvial tropical de terra firme, pelo método dos quadrantes: Serra Norte, Carajás, PA. Acta Botanica Brasilica, 2, 27-42.
1247	Brazil	Pará	Trombetas, Platô Monte Branco	TROM_C_07	Terra Firme	-1.62833	-56.521	1	combi	10	2006	Rafael Salomão	Salomão, R. P. & Rosa, N. A. (1989) Análise da vegetaçáo de floresta pluvial tropical de terra firme, pelo método dos quadrantes: Serra Norte, Carajás, PA. Acta Botanica Brasilica, 2, 27-42.
1248	Brazil	Pará	Trombetas, Platô Monte Branco	TROM_C_08	Terra Firme	-1.62187	-56.5188	1	combi	10	2006	Rafael Salomão	Salomão, R. P. & Rosa, N. A. (1989) Análise da vegetaçáo de floresta pluvial tropical de terra firme, pelo método dos quadrantes: Serra Norte, Carajás, PA. Acta Botanica Brasilica, 2, 27-42.
1249	Brazil	Pará	Trombetas, Platô Monte Branco	TROM_C_09	Terra Firme	-1.62576	-56.5271	1	combi	10	2006	Rafael Salomão	Salomão, R. P. & Rosa, N. A. (1989) Análise da vegetaçáo de floresta pluvial tropical de terra firme, pelo método dos quadrantes: Serra Norte, Carajás, PA. Acta Botanica Brasilica, 2, 27-42.
1250	Brazil	Pará	Trombetas, Platô Monte Branco	TROM_C_10	Terra Firme	-1.63828	-56.5179	1.25	combi	10	2006	Rafael Salomão	Salomão, R. P. & Rosa, N. A. (1989) Análise da vegetaçáo de floresta pluvial tropical de terra firme, pelo método dos quadrantes: Serra Norte, Carajás, PA. Acta Botanica Brasilica, 2, 27-42.
1251	Brazil	Pará	Trombetas, Platô Monte Branco	TROM_C_11	Terra Firme	-1.6344	-56.5218	1.5	combi	10	2006	Rafael Salomão	Salomão, R. P. & Rosa, N. A. (1989) Análise da vegetaçáo de floresta pluvial tropical de terra firme, pelo método dos quadrantes: Serra Norte, Carajás, PA. Acta Botanica Brasilica, 2, 27-42.
1252	Brazil	Pará	Trombetas, Platô Monte Branco	TROM_C_12	Terra Firme	-1.63657	-56.5201	0.75	combi	10	2006	Rafael Salomão	Salomão, R. P. & Rosa, N. A. (1989) Análise da vegetaçáo de floresta pluvial tropical de terra firme, pelo método dos quadrantes: Serra Norte, Carajás, PA. Acta Botanica Brasilica, 2, 27-42.
1253	Brazil	Pará	Trombetas, Platô Monte Branco	TROM_C_13	Terra Firme	-1.64021	-56.5261	1	combi	10	2006	Rafael Salomão	Salomão, R. P. & Rosa, N. A. (1989) Análise da vegetaçáo de floresta pluvial tropical de terra firme, pelo método dos quadrantes: Serra Norte, Carajás, PA. Acta Botanica Brasilica, 2, 27-42.
1254	Brazil	Pará	Trombetas, Platô Monte Branco	TROM_C_14	Terra Firme	-1.64306	-56.5231	1	combi	10	2006	Rafael Salomão	Salomão, R. P. & Rosa, N. A. (1989) Análise da vegetaçáo de floresta pluvial tropical de terra firme, pelo método dos quadrantes: Serra Norte, Carajás, PA. Acta Botanica Brasilica, 2, 27-42.
1255	Brazil	Pará	Trombetas, Platô Monte Branco	TROM_C_15	Terra Firme	-1.65083	-56.5252	1.25	combi	10	2006	Rafael Salomão	Salomão, R. P. & Rosa, N. A. (1989) Análise da vegetaçáo de floresta pluvial tropical de terra firme, pelo método dos quadrantes: Serra Norte, Carajás, PA. Acta Botanica Brasilica, 2, 27-42.
1256	Brazil	Pará	Trombetas, Platô Monte Branco	TROM_C_16	Terra Firme	-1.65894	-56.5202	1.25	combi	10	2006	Rafael Salomão	Salomão, R. P. & Rosa, N. A. (1989) Análise da vegetaçáo de floresta pluvial tropical de terra firme, pelo método dos quadrantes: Serra Norte, Carajás, PA. Acta Botanica Brasilica, 2, 27-42.
1257	Brazil	Pará	Trombetas, Platô Monte Branco	TROM_C_17	Terra Firme	-1.65898	-56.5257	0.75	combi	10	2006	Rafael Salomão	Salomão, R. P. & Rosa, N. A. (1989) Análise da vegetaçáo de floresta pluvial tropical de terra firme, pelo método dos quadrantes: Serra Norte, Carajás, PA. Acta Botanica Brasilica, 2, 27-42.
1258	Brazil	Pará	Trombetas, Platô Monte Branco	TROM_C_18	Terra Firme	-1.65407	-56.5099	0.75	combi	10	2006	Rafael Salomão	Salomão, R. P. & Rosa, N. A. (1989) Análise da vegetaçáo de floresta pluvial tropical de terra firme, pelo método dos quadrantes: Serra Norte, Carajás, PA. Acta Botanica Brasilica, 2, 27-42.
1259	Brazil	Pará	Trombetas, Platô Monte Branco	TROM_C_19	Terra Firme	-1.639	-56.5358	1.25	combi	10	2006	Rafael Salomão	Salomão, R. P. & Rosa, N. A. (1989) Análise da vegetaçáo de floresta pluvial tropical de terra firme, pelo método dos quadrantes: Serra Norte, Carajás, PA. Acta Botanica Brasilica, 2, 27-42.
1260	Brazil	Pará	Trombetas, Platô Monte Branco	TROM_C_20	Terra Firme	-1.64093	-56.5427	0.75	combi	10	2006	Rafael Salomão	Salomão, R. P. & Rosa, N. A. (1989) Análise da vegetaçáo de floresta pluvial tropical de terra firme, pelo método dos quadrantes: Serra Norte, Carajás, PA. Acta Botanica Brasilica, 2, 27-42.
1261	Brazil	Pará	Trombetas, Platô Monte Branco	TROM_C_21	Terra Firme	-1.6425	-56.5393	0.75	combi	10	2006	Rafael Salomão	Salomão, R. P. & Rosa, N. A. (1989) Análise da vegetaçáo de floresta pluvial tropical de terra firme, pelo método dos quadrantes: Serra Norte, Carajás, PA. Acta Botanica Brasilica, 2, 27-42.
1262	Brazil	Pará	Trombetas, Platô Monte Branco	TROM_C_22	Terra Firme	-1.64231	-56.5325	0.75	combi	10	2006	Rafael Salomão	Salomão, R. P. & Rosa, N. A. (1989) Análise da vegetaçáo de floresta pluvial tropical de terra firme, pelo método dos quadrantes: Serra Norte, Carajás, PA. Acta Botanica Brasilica, 2, 27-42.
1263	Brazil	Pará	Trombetas, Platô Monte Branco	TROM_C_23	Terra Firme	-1.64833	-56.5346	0.75	combi	10	2006	Rafael Salomão	Salomão, R. P. & Rosa, N. A. (1989) Análise da vegetaçáo de floresta pluvial tropical de terra firme, pelo método dos quadrantes: Serra Norte, Carajás, PA. Acta Botanica Brasilica, 2, 27-42.
1264	Brazil	Pará	Trombetas, Platô Monte Branco	TROM_C_24	Terra Firme	-1.6275	-56.5381	1	combi	10	2006	Rafael Salomão	Salomão, R. P. & Rosa, N. A. (1989) Análise da vegetaçáo de floresta pluvial tropical de terra firme, pelo método dos quadrantes: Serra Norte, Carajás, PA. Acta Botanica Brasilica, 2, 27-42.
1265	Brazil	Pará	Trombetas, Platô Monte Branco	TROM_C_25	Terra Firme	-1.62639	-56.5422	1	combi	10	2006	Rafael Salomão	Salomão, R. P. & Rosa, N. A. (1989) Análise da vegetaçáo de floresta pluvial tropical de terra firme, pelo método dos quadrantes: Serra Norte, Carajás, PA. Acta Botanica Brasilica, 2, 27-42.
1266	Brazil	Pará	Trombetas, Platô Monte Branco	TROM_C_26	Terra Firme	-1.62194	-56.5417	1.25	combi	10	2006	Rafael Salomão	Salomão, R. P. & Rosa, N. A. (1989) Análise da vegetaçáo de floresta pluvial tropical de terra firme, pelo método dos quadrantes: Serra Norte, Carajás, PA. Acta Botanica Brasilica, 2, 27-42.
1267	Brazil	Pará	Trombetas, Platô Monte Branco	TROM_C_27	Terra Firme	-1.62394	-56.5321	1.25	combi	10	2006	Rafael Salomão	Salomão, R. P. & Rosa, N. A. (1989) Análise da vegetaçáo de floresta pluvial tropical de terra firme, pelo método dos quadrantes: Serra Norte, Carajás, PA. Acta Botanica Brasilica, 2, 27-42.
1268	Brazil	Pará	Trombetas, Platô Monte Branco	TROM_C_28	Terra Firme	-1.62062	-56.5351	1	combi	10	2006	Rafael Salomão	Salomão, R. P. & Rosa, N. A. (1989) Análise da vegetaçáo de floresta pluvial tropical de terra firme, pelo método dos quadrantes: Serra Norte, Carajás, PA. Acta Botanica Brasilica, 2, 27-42.
1269	Brazil	Pará	Trombetas, Platô Monte Branco	TROM_C_29	Terra Firme	-1.61722	-56.5392	1	combi	10	2006	Rafael Salomão	Salomão, R. P. & Rosa, N. A. (1989) Análise da vegetaçáo de floresta pluvial tropical de terra firme, pelo método dos quadrantes: Serra Norte, Carajás, PA. Acta Botanica Brasilica, 2, 27-42.
1270	Brazil	Pará	Trombetas, Platô Monte Branco	TROM_C_30	Terra Firme	-1.60954	-56.5447	0.75	combi	10	2006	Rafael Salomão	Salomão, R. P. & Rosa, N. A. (1989) Análise da vegetaçáo de floresta pluvial tropical de terra firme, pelo método dos quadrantes: Serra Norte, Carajás, PA. Acta Botanica Brasilica, 2, 27-42.
1271	Brazil	Pará	Trombetas, Platô Monte Branco	TROM_C_31	Terra Firme	-1.64049	-56.5522	1	combi	10	2006	Rafael Salomão	Salomão, R. P. & Rosa, N. A. (1989) Análise da vegetaçáo de floresta pluvial tropical de terra firme, pelo método dos quadrantes: Serra Norte, Carajás, PA. Acta Botanica Brasilica, 2, 27-42.
1272	Brazil	Pará	Trombetas, Platô Monte Branco	TROM_C_32	Terra Firme	-1.6334	-56.5537	1	combi	10	2006	Rafael Salomão	Salomão, R. P. & Rosa, N. A. (1989) Análise da vegetaçáo de floresta pluvial tropical de terra firme, pelo método dos quadrantes: Serra Norte, Carajás, PA. Acta Botanica Brasilica, 2, 27-42.
1273	Brazil	Pará	Trombetas, Platô Monte Branco	TROM_C_33	Terra Firme	-1.63	-56.5566	0.75	combi	10	2006	Rafael Salomão	Salomão, R. P. & Rosa, N. A. (1989) Análise da vegetaçáo de floresta pluvial tropical de terra firme, pelo método dos quadrantes: Serra Norte, Carajás, PA. Acta Botanica Brasilica, 2, 27-42.
1274	Brazil	Pará	Trombetas, Platô Monte Branco	TROM_C_34	Terra Firme	-1.6238	-56.5624	0.75	combi	10	2006	Rafael Salomão	Salomão, R. P. & Rosa, N. A. (1989) Análise da vegetaçáo de floresta pluvial tropical de terra firme, pelo método dos quadrantes: Serra Norte, Carajás, PA. Acta Botanica Brasilica, 2, 27-42.
1275	Brazil	Pará	Trombetas, Platô Monte Branco	TROM_C_35	Terra Firme	-1.62311	-56.5559	1.25	combi	10	2006	Rafael Salomão	Salomão, R. P. & Rosa, N. A. (1989) Análise da vegetaçáo de floresta pluvial tropical de terra firme, pelo método dos quadrantes: Serra Norte, Carajás, PA. Acta Botanica Brasilica, 2, 27-42.
1276	Brazil	Pará	Trombetas, Platô Monte Branco	TROM_C_36	Terra Firme	-1.61701	-56.5589	1	combi	10	2006	Rafael Salomão	Salomão, R. P. & Rosa, N. A. (1989) Análise da vegetaçáo de floresta pluvial tropical de terra firme, pelo método dos quadrantes: Serra Norte, Carajás, PA. Acta Botanica Brasilica, 2, 27-42.
1277	Brazil	Pará	Trombetas, Platô Monte Branco	TROM_C_37	Terra Firme	-1.61676	-56.5754	0.75	combi	10	2006	Rafael Salomão	Salomão, R. P. & Rosa, N. A. (1989) Análise da vegetaçáo de floresta pluvial tropical de terra firme, pelo método dos quadrantes: Serra Norte, Carajás, PA. Acta Botanica Brasilica, 2, 27-42.
1278	Brazil	Pará	Trombetas, Platô Monte Branco	TROM_C_38	Terra Firme	-1.63389	-56.5685	1	combi	10	2006	Rafael Salomão	Salomão, R. P. & Rosa, N. A. (1989) Análise da vegetaçáo de floresta pluvial tropical de terra firme, pelo método dos quadrantes: Serra Norte, Carajás, PA. Acta Botanica Brasilica, 2, 27-42.
1279	Brazil	Pará	Trombetas, Platô Monte Branco	TROM_C_39	Terra Firme	-1.63632	-56.5709	1	combi	10	2006	Rafael Salomão	Salomão, R. P. & Rosa, N. A. (1989) Análise da vegetaçáo de floresta pluvial tropical de terra firme, pelo método dos quadrantes: Serra Norte, Carajás, PA. Acta Botanica Brasilica, 2, 27-42.
1280	Brazil	Pará	Trombetas, Platô Monte Branco	TROM_C_40	Terra Firme	-1.63444	-56.5735	1	combi	10	2006	Rafael Salomão	Salomão, R. P. & Rosa, N. A. (1989) Análise da vegetaçáo de floresta pluvial tropical de terra firme, pelo método dos quadrantes: Serra Norte, Carajás, PA. Acta Botanica Brasilica, 2, 27-42.
1281	Brazil	Pará	Trombetas, Platô Monte Branco	TROM_C_41	Terra Firme	-1.63965	-56.5712	1	combi	10	2006	Rafael Salomão	Salomão, R. P. & Rosa, N. A. (1989) Análise da vegetaçáo de floresta pluvial tropical de terra firme, pelo método dos quadrantes: Serra Norte, Carajás, PA. Acta Botanica Brasilica, 2, 27-42.
1282	Brazil	Pará	Trombetas, Platô Monte Branco	TROM_C_42	Terra Firme	-1.64222	-56.5707	1	combi	10	2006	Rafael Salomão	Salomão, R. P. & Rosa, N. A. (1989) Análise da vegetaçáo de floresta pluvial tropical de terra firme, pelo método dos quadrantes: Serra Norte, Carajás, PA. Acta Botanica Brasilica, 2, 27-42.
1283	Brazil	Pará	Trombetas, Platô Monte Branco	TROM_C_43	Terra Firme	-1.63926	-56.5752	0.75	combi	10	2006	Rafael Salomão	Salomão, R. P. & Rosa, N. A. (1989) Análise da vegetaçáo de floresta pluvial tropical de terra firme, pelo método dos quadrantes: Serra Norte, Carajás, PA. Acta Botanica Brasilica, 2, 27-42.
1284	Brazil	Pará	Trombetas, Platô Monte Branco	TROM_C_44	Terra Firme	-1.64194	-56.5743	0.75	combi	10	2006	Rafael Salomão	Salomão, R. P. & Rosa, N. A. (1989) Análise da vegetaçáo de floresta pluvial tropical de terra firme, pelo método dos quadrantes: Serra Norte, Carajás, PA. Acta Botanica Brasilica, 2, 27-42.
1285	Brazil	Pará	Trombetas, Platô Monte Branco	TROM_C_45	Terra Firme	-1.65035	-56.5717	1	combi	10	2006	Rafael Salomão	Salomão, R. P. & Rosa, N. A. (1989) Análise da vegetaçáo de floresta pluvial tropical de terra firme, pelo método dos quadrantes: Serra Norte, Carajás, PA. Acta Botanica Brasilica, 2, 27-42.
1286	Brazil	Pará	Trombetas, Platô Monte Branco	TROM_C_46	Terra Firme	-1.65132	-56.5697	1	combi	10	2006	Rafael Salomão	Salomão, R. P. & Rosa, N. A. (1989) Análise da vegetaçáo de floresta pluvial tropical de terra firme, pelo método dos quadrantes: Serra Norte, Carajás, PA. Acta Botanica Brasilica, 2, 27-42.
1287	Brazil	Pará	Trombetas, Platô Monte Branco	TROM_C_47	Terra Firme	-1.65021	-56.5751	1	combi	10	2006	Rafael Salomão	Salomão, R. P. & Rosa, N. A. (1989) Análise da vegetaçáo de floresta pluvial tropical de terra firme, pelo método dos quadrantes: Serra Norte, Carajás, PA. Acta Botanica Brasilica, 2, 27-42.
1288	Brazil	Pará	Belem Mocambo 1	BEL_MOC1	Terra Firme	-1.44092	-48.4133	1	single	10	1956	Rafael Salomão	Pires, J. M. & Salomão, R. P. (2000) Dinâmica da Diversidade Arbórea de um Fragmento de Floresta Tropical Primária na Amazônia Oriental - 1. Período: 1956 a 1992. Boletim do Museu Paraense Emílio Goeldi. Botânica, 16, 63 - 110.
1289	Brazil	Pará	Belem Mocambo 2	BEL_MOC2	Terra Firme	-1.44002	-48.4133	1	single	10	1956	Rafael Salomão	Pires, J. M. & Salomão, R. P. (2000) Dinâmica da Diversidade Arbórea de um Fragmento de Floresta Tropical Primária na Amazônia Oriental - 1. Período: 1956 a 1992. Boletim do Museu Paraense Emílio Goeldi. Botânica, 16, 63 - 110.
1290	Brazil	Pará	Município de Juruti, PP01-Capiranga; Platô Capiranga, área da Alcoa	JURIT_01	Terra Firme	-2.4828	-56.1565	1	single	10	2006	Rafael Salomão	Salomão, R. unpubl. data
1291	Brazil	Pará	Município de Juruti, PP02-Adutora; Estrada da Adutora, área da Alcoa	JURIT_02	Terra Firme	-2.45203	-56.1811	1	single	10	2006	Rafael Salomão	Salomão, R. unpubl. data
1292	Brazil	Pará	Município de Juruti, PP03-Socó; propriedade sr. Lourival Barroso	JURIT_03	Terra Firme	-2.4705	-56.0054	1	single	10	1988	Rafael Salomão	Salomão, R. unpubl. data
1293	Brazil	Pará	Município de Juruti, PP04-Sorval, Comunidade São Pedro, Sítio Sorval	JURIT_04	Terra Firme	-2.25305	-56.0558	1	single	10	2006	Rafael Salomão	Salomão, R. unpubl. data
1294	Brazil	Pará	Município de Juruti, PP05-Várzea. Margem direita do Amazonas, Sítio sr. João Evangelista Pimentel Filho	JURIT_05	Varzea	-2.19619	-56.1185	1	single	10	2006	Rafael Salomão	Salomão, R. unpubl. data
1295	Ecuador	Sucumbios	Cuyabeno Reserve, Cuyabeno_LG_1	CYB_LG_1	Terra Firme	-0.01677	-76.1833	1	single	10	2019	Carlos Cerón, Juan Ernesto Guevara	Guevara Andino, J. E., Pitman, N. C. A., Ulloa Ulloa, C., Romoleroux, K., Fernández-Fernández, D., Ceron, C., Palacios, W., Neill, D. A., Oleas, N., Altamirano, P., Rivas Torres, G. & ter Steege, H. (2019) Trees of Amazonian Ecuador: a taxonomically verified species list with data on abundance and distribution. Ecology, 100, e02894.
1296	Ecuador	Sucumbios	Cuyabeno Reserve, Cuyabeno_LG_2 (CYB-01)	CYB_LG_2	Terra Firme	-0.01667	-76.1833	1	single	10	1988	Juan Ernesto Guevara	Guevara Andino, J. E., Pitman, N. C. A., Ulloa Ulloa, C., Romoleroux, K., Fernández-Fernández, D., Ceron, C., Palacios, W., Neill, D. A., Oleas, N., Altamirano, P., Rivas Torres, G. & ter Steege, H. (2019) Trees of Amazonian Ecuador: a taxonomically verified species list with data on abundance and distribution. Ecology, 100, e02894.
1297	Ecuador	Sucumbíos	Sewaya, (Secoya Sehuaya)	SEWAYA	Terra Firme	-0.29167	-76.2723	1	single	10	2006	Juan Ernesto Guevara, Carlos Cerón	Guevara Andino, J. E., Pitman, N. C. A., Ulloa Ulloa, C., Romoleroux, K., Fernández-Fernández, D., Ceron, C., Palacios, W., Neill, D. A., Oleas, N., Altamirano, P., Rivas Torres, G. & ter Steege, H. (2019) Trees of Amazonian Ecuador: a taxonomically verified species list with data on abundance and distribution. Ecology, 100, e02894.
1299	Ecuador	Pastaza	Balsaura	BALSAURA	Terra Firme	-1.9347	-77.281	1	single	10	2019	Juan Ernesto Guevara, Diego Reyes	Juan E. Guevara unpubl. data
1300	Ecuador	Pastaza	Bufeo	BUFEO	Terra Firme	-2.19554	-76.771	1	single	10	2019	Juan Ernesto Guevara, Diego Reyes	Guevara Andino, J. E., Pitman, N. C. A., Ulloa Ulloa, C., Romoleroux, K., Fernández-Fernández, D., Ceron, C., Palacios, W., Neill, D. A., Oleas, N., Altamirano, P., Rivas Torres, G. & ter Steege, H. (2019) Trees of Amazonian Ecuador: a taxonomically verified species list with data on abundance and distribution. Ecology, 100, e02894.
1301	Ecuador	Orellana	Ceiba	CEIBA	Terra Firme	-0.66478	-76.3839	1	single	10	2019	Juan Ernesto Guevara, Gonzalo Rivas	Guevara Andino, J. E., Pitman, N. C. A., Ulloa Ulloa, C., Romoleroux, K., Fernández-Fernández, D., Ceron, C., Palacios, W., Neill, D. A., Oleas, N., Altamirano, P., Rivas Torres, G. & ter Steege, H. (2019) Trees of Amazonian Ecuador: a taxonomically verified species list with data on abundance and distribution. Ecology, 100, e02894.
1302	Ecuador	Morona	Chiwias	CHIWIAS	Terra Firme	-2.66556	-77.4983	1	single	10	2019	Juan Ernesto Guevara, David Neill	Guevara Andino, J. E., Pitman, N. C. A., Ulloa Ulloa, C., Romoleroux, K., Fernández-Fernández, D., Ceron, C., Palacios, W., Neill, D. A., Oleas, N., Altamirano, P., Rivas Torres, G. & ter Steege, H. (2019) Trees of Amazonian Ecuador: a taxonomically verified species list with data on abundance and distribution. Ecology, 100, e02894.
1303	Ecuador	Pastaza	Conambo	CONAMBO	Terra Firme	-1.82464	-76.6975	1	single	10	2019	Juan Ernesto Guevara, Diego Reyes	Guevara Andino, J. E., Pitman, N. C. A., Ulloa Ulloa, C., Romoleroux, K., Fernández-Fernández, D., Ceron, C., Palacios, W., Neill, D. A., Oleas, N., Altamirano, P., Rivas Torres, G. & ter Steege, H. (2019) Trees of Amazonian Ecuador: a taxonomically verified species list with data on abundance and distribution. Ecology, 100, e02894.
1304	Ecuador	Sucumbíos	Güeppí, Cabo Minacho colina	GUEPI	Terra Firme	-0.2	-75.52	1	single	10	2003	Juan Ernesto Guevara, Carlos Cerón	Guevara Andino, J. E., Pitman, N. C. A., Ulloa Ulloa, C., Romoleroux, K., Fernández-Fernández, D., Ceron, C., Palacios, W., Neill, D. A., Oleas, N., Altamirano, P., Rivas Torres, G. & ter Steege, H. (2019) Trees of Amazonian Ecuador: a taxonomically verified species list with data on abundance and distribution. Ecology, 100, e02894.
1305	Ecuador	Sucumbíos	Güeppí, Cabo Minacho moretal	GUEPPI	Igapo	0.02	-76.18	1	single	10	2004	Juan Ernesto Guevara, Carlos Cerón	Guevara Andino, J. E., Pitman, N. C. A., Ulloa Ulloa, C., Romoleroux, K., Fernández-Fernández, D., Ceron, C., Palacios, W., Neill, D. A., Oleas, N., Altamirano, P., Rivas Torres, G. & ter Steege, H. (2019) Trees of Amazonian Ecuador: a taxonomically verified species list with data on abundance and distribution. Ecology, 100, e02894.
1306	Ecuador	Orellana	Herradura	HERRADURA	Terra Firme	-0.658	-76.3763	1	single	10	2019	Juan Ernesto Guevara, Gonzalo Rivas	Guevara Andino, J. E., Pitman, N. C. A., Ulloa Ulloa, C., Romoleroux, K., Fernández-Fernández, D., Ceron, C., Palacios, W., Neill, D. A., Oleas, N., Altamirano, P., Rivas Torres, G. & ter Steege, H. (2019) Trees of Amazonian Ecuador: a taxonomically verified species list with data on abundance and distribution. Ecology, 100, e02894.
1307	Ecuador	Orellana	Hoatzin	HOATZIN	Igapo	-0.88333	-76.2333	1	single	10	2019	Hugo Mogollón, Juan Ernesto Guevara	Guevara Andino, J. E., Pitman, N. C. A., Ulloa Ulloa, C., Romoleroux, K., Fernández-Fernández, D., Ceron, C., Palacios, W., Neill, D. A., Oleas, N., Altamirano, P., Rivas Torres, G. & ter Steege, H. (2019) Trees of Amazonian Ecuador: a taxonomically verified species list with data on abundance and distribution. Ecology, 100, e02894.
1308	Ecuador	Orellana	Jaguar	JAGUAR	Varzea	-0.67066	-76.392	1	single	10	2019	Juan Ernesto Guevara, Gonzalo Rivas	Guevara Andino, J. E., Pitman, N. C. A., Ulloa Ulloa, C., Romoleroux, K., Fernández-Fernández, D., Ceron, C., Palacios, W., Neill, D. A., Oleas, N., Altamirano, P., Rivas Torres, G. & ter Steege, H. (2019) Trees of Amazonian Ecuador: a taxonomically verified species list with data on abundance and distribution. Ecology, 100, e02894.
1309	Ecuador	Sucumbíos	Joya_Sachas	JOY_SACH	Terra Firme	-0.31417	-76.8914	0.1	single	10	2019	Hugo Mogollón, Juan Ernesto Guevara	Juan E. Guevara unpubl. data
1313	Ecuador	Pastaza	Kurintza	KURINTZA	Terra Firme	-2.06769	-76.7524	1	single	10	2019	Juan Ernesto Guevara	Guevara Andino, J. E., Pitman, N. C. A., Ulloa Ulloa, C., Romoleroux, K., Fernández-Fernández, D., Ceron, C., Palacios, W., Neill, D. A., Oleas, N., Altamirano, P., Rivas Torres, G. & ter Steege, H. (2019) Trees of Amazonian Ecuador: a taxonomically verified species list with data on abundance and distribution. Ecology, 100, e02894.
1314	Ecuador	Morona	Pakintza	PAKINTZA	Terra Firme	-2.35179	-77.2848	0.25	single	10	2019	Juan Ernesto Guevara	Guevara Andino, J. E., Pitman, N. C. A., Ulloa Ulloa, C., Romoleroux, K., Fernández-Fernández, D., Ceron, C., Palacios, W., Neill, D. A., Oleas, N., Altamirano, P., Rivas Torres, G. & ter Steege, H. (2019) Trees of Amazonian Ecuador: a taxonomically verified species list with data on abundance and distribution. Ecology, 100, e02894.
1315	Ecuador	Orellana	Pantano	PANTANO	Varzea	-0.68287	-76.3974	1	single	10	2019	Juan Ernesto Guevara, Gonzalo Rivas	Guevara Andino, J. E., Pitman, N. C. A., Ulloa Ulloa, C., Romoleroux, K., Fernández-Fernández, D., Ceron, C., Palacios, W., Neill, D. A., Oleas, N., Altamirano, P., Rivas Torres, G. & ter Steege, H. (2019) Trees of Amazonian Ecuador: a taxonomically verified species list with data on abundance and distribution. Ecology, 100, e02894.
1316	Ecuador	Orellana	Parche	PARCHE	Terra Firme	-0.56972	-75.2347	1	single	10	2001	Juan Ernesto Guevara, Hugo Mogollón	Guevara Andino, J. E., Pitman, N. C. A., Ulloa Ulloa, C., Romoleroux, K., Fernández-Fernández, D., Ceron, C., Palacios, W., Neill, D. A., Oleas, N., Altamirano, P., Rivas Torres, G. & ter Steege, H. (2019) Trees of Amazonian Ecuador: a taxonomically verified species list with data on abundance and distribution. Ecology, 100, e02894.
1317	Ecuador	Orellana	Sanguijuela	SANGUIJELA	Terra Firme	-0.6684	-76.3952	1	single	10	2019	Juan Ernesto Guevara, Gonzalo Rivas	Guevara Andino, J. E., Pitman, N. C. A., Ulloa Ulloa, C., Romoleroux, K., Fernández-Fernández, D., Ceron, C., Palacios, W., Neill, D. A., Oleas, N., Altamirano, P., Rivas Torres, G. & ter Steege, H. (2019) Trees of Amazonian Ecuador: a taxonomically verified species list with data on abundance and distribution. Ecology, 100, e02894.
1318	Ecuador	Morona	Shiram_Entsa	SHIRAM_E	Terra Firme	-2.74583	-77.5606	1	single	10	2019	Juan Ernesto Guevara, David Neill	Guevara Andino, J. E., Pitman, N. C. A., Ulloa Ulloa, C., Romoleroux, K., Fernández-Fernández, D., Ceron, C., Palacios, W., Neill, D. A., Oleas, N., Altamirano, P., Rivas Torres, G. & ter Steege, H. (2019) Trees of Amazonian Ecuador: a taxonomically verified species list with data on abundance and distribution. Ecology, 100, e02894.
1319	Ecuador	Sucumbíos	Shushufindi	SHUSHUFINDI	Terra Firme	-0.20667	-76.6606	0.1	single	10	2019	Hugo Mogollón, Juan Ernesto Guevara	Juan E. Guevara unpubl. data
1320	Ecuador	Orellana	Santa Teresita	STA_TERESITA	Terra Firme	-0.86667	-76.45	1	single	10	2003	Juan Ernesto Guevara, Hugo Mogollón, Roosevelt García, Nigel Pitman	Guevara Andino, J. E., Pitman, N. C. A., Ulloa Ulloa, C., Romoleroux, K., Fernández-Fernández, D., Ceron, C., Palacios, W., Neill, D. A., Oleas, N., Altamirano, P., Rivas Torres, G. & ter Steege, H. (2019) Trees of Amazonian Ecuador: a taxonomically verified species list with data on abundance and distribution. Ecology, 100, e02894.
1321	Ecuador	Pastaza	Tarangaro	TARANGARO	Terra Firme	-1.47939	-77.3294	1	single	10	2019	Juan Ernesto Guevara	Juan E. Guevara unpubl. data
1322	Ecuador	Pastaza	Tinkias	TINKIAS	Terra Firme	-1.47939	-76.4283	0.25	single	10	2019	Juan Ernesto Guevara	Guevara Andino, J. E., Pitman, N. C. A., Ulloa Ulloa, C., Romoleroux, K., Fernández-Fernández, D., Ceron, C., Palacios, W., Neill, D. A., Oleas, N., Altamirano, P., Rivas Torres, G. & ter Steege, H. (2019) Trees of Amazonian Ecuador: a taxonomically verified species list with data on abundance and distribution. Ecology, 100, e02894.
1323	Ecuador	Morona	Tsuirim	TSUIRIM	Terra Firme	-2.62639	-77.8042	1	single	10	2019	Juan Ernesto Guevara, David Neill	Juan E. Guevara unpubl. data
1324	Ecuador	Morona	Tukup	TUKUP	Terra Firme	-2.80278	-77.4983	1	single	10	2019	Juan Ernesto Guevara, David Neill	Guevara Andino, J. E., Pitman, N. C. A., Ulloa Ulloa, C., Romoleroux, K., Fernández-Fernández, D., Ceron, C., Palacios, W., Neill, D. A., Oleas, N., Altamirano, P., Rivas Torres, G. & ter Steege, H. (2019) Trees of Amazonian Ecuador: a taxonomically verified species list with data on abundance and distribution. Ecology, 100, e02894.
1325	Ecuador	Pastaza	Villano	VILLANO	Terra Firme	-1.47329	-77.4095	1	single	10	2019	Juan Ernesto Guevara	Guevara Andino, J. E., Pitman, N. C. A., Ulloa Ulloa, C., Romoleroux, K., Fernández-Fernández, D., Ceron, C., Palacios, W., Neill, D. A., Oleas, N., Altamirano, P., Rivas Torres, G. & ter Steege, H. (2019) Trees of Amazonian Ecuador: a taxonomically verified species list with data on abundance and distribution. Ecology, 100, e02894.
1326	Ecuador	Morona	Wasurak	WASURAK	Terra Firme	-2.57183	-77.3612	0.25	single	10	2019	Juan Ernesto Guevara	Juan E. Guevara unpubl. data
1327	Ecuador	Sucumbíos	Zojechoe'qui	ZOJECHOE_01	Terra Firme	-0.32421	-75.7005	1	single	10	2019	Juan Ernesto Guevara	Juan E. Guevara unpubl. data
1328	Colombia	Meta	Tinigua Park plot 7	TINP_07	Terra Firme	2.61855	-74.0431	1	single	10	2002	Pablo Stevenson	Stevenson, P. R. (2002) Frugivory and seed dispersal by woolly monkeys (Lagothrix lagothrich) at Tinigua National Park, Colombia. PhD Thesis, State University of New York, New York.
1329	Brazil	Pará	Barcarena	BACAR_02	Terra Firme	-1.43333	-48.65	1	single	10	2004	Ima Vieira	Dantos do Amaral, D., Vieira, I. C. G., Almeida, S. S., Salomão, R. P., Lima da Silva, A. S. & Jardim, M. A. G. (2009 ) Checklist da flora arbórea de remanescentes florestais da região metropolitana de Belém e valor histórico dos fragmentos, Pará, Brasil. Boletim do Museu Paraense Emílio Goeldi. Ciencias Naturalis, 4, 231-289.
1330	Colombia	Caquetá	Caqueta R, AD04-06	CAQ_01FL	Varzea	-1.13045	-71.5427	0.3	combi	10	1995	Joost Duivenvoorden	Duivenvoorden, J. F. & Lips, J. M. (1995) A land-ecological study of soils, vegetation and plant diversity in Colombian Amazonia. Tropenbos Foundation, Wageningen.
1338	Colombia	Caquetá	Caqueta R, JD54,55,112,113,123	CAQ_07FL	Varzea	-0.7744	-71.9163	0.5	combi	10	1995	Joost Duivenvoorden	Duivenvoorden, J. F. & Lips, J. M. (1995) A land-ecological study of soils, vegetation and plant diversity in Colombian Amazonia. Tropenbos Foundation, Wageningen.
1339	Colombia	Caquetá	Caqueta R, JD114-119	CAQ_08TF	Terra Firme	-0.566667	-72.4548	0.6	combi	10	1995	Joost Duivenvoorden	Duivenvoorden, J. F. & Lips, J. M. (1995) A land-ecological study of soils, vegetation and plant diversity in Colombian Amazonia. Tropenbos Foundation, Wageningen.
1340	Colombia	Caquetá	Caqueta R, JD47,49,50,76	CAQ_09FL	Varzea	-1.0316	-71.2982	0.4	combi	10	1995	Joost Duivenvoorden	Duivenvoorden, J. F. & Lips, J. M. (1995) A land-ecological study of soils, vegetation and plant diversity in Colombian Amazonia. Tropenbos Foundation, Wageningen.
1341	Colombia	Caquetá	Caqueta R, JD72-75	CAQ_10TF	Terra Firme	-0.816667	-71.8833	0.4	combi	10	1995	Joost Duivenvoorden	Duivenvoorden, J. F. & Lips, J. M. (1995) A land-ecological study of soils, vegetation and plant diversity in Colombian Amazonia. Tropenbos Foundation, Wageningen.
1342	Colombia	Caquetá	Caqueta R, JD77,82-84	CAQ_11TF	Terra Firme	-0.733014	-72.0129	0.5	combi	10	1995	Joost Duivenvoorden	Duivenvoorden, J. F. & Lips, J. M. (1995) A land-ecological study of soils, vegetation and plant diversity in Colombian Amazonia. Tropenbos Foundation, Wageningen.
1343	Colombia	Caquetá	Caqueta R, JD78-81	CAQ_12TF	Terra Firme	-0.716667	-72.0167	0.4	combi	10	1995	Joost Duivenvoorden	Duivenvoorden, J. F. & Lips, J. M. (1995) A land-ecological study of soils, vegetation and plant diversity in Colombian Amazonia. Tropenbos Foundation, Wageningen.
1344	Colombia	Caquetá	Caqueta R, LE28,29,31,32	CAQ_13FLPZ	Igapo	-0.578064	-72.1387	0.4	combi	10	1997	Ligia Estela Urrego	Urrego Girraldo, L. E. (1997) Bosques inundables del medio Caqueta: caracterización sucesión. Caracterización y sucesión Estudios en la Amazonia Colombiana XIV (ed T. Colombi). Bogota.
1345	Colombia	Caquetá	Caqueta R, LE24-27,JD51	CAQ_15FLPZ	Igapo	-0.710628	-71.9199	0.5	combi	10	1995	Joost Duivenvoorden	Duivenvoorden, J. F. & Lips, J. M. (1995) A land-ecological study of soils, vegetation and plant diversity in Colombian Amazonia. Tropenbos Foundation, Wageningen.
1346	Colombia	Caquetá	Caqueta R, JD57-65	CAQ_16TF	Terra Firme	-0.762036	-71.9902	0.9	combi	10	1995	Joost Duivenvoorden	Duivenvoorden, J. F. & Lips, J. M. (1995) A land-ecological study of soils, vegetation and plant diversity in Colombian Amazonia. Tropenbos Foundation, Wageningen.
1347	Colombia	Caquetá	Caqueta R, JD66-71	CAQ_17TF	Terra Firme	-0.816667	-71.8833	0.6	combi	10	1995	Joost Duivenvoorden	Duivenvoorden, J. F. & Lips, J. M. (1995) A land-ecological study of soils, vegetation and plant diversity in Colombian Amazonia. Tropenbos Foundation, Wageningen.
1348	Colombia	Caquetá	Caqueta R, ADCY84,85,100,103,105	CAQ_20TF	Terra Firme	0.03347	-72.118	0.5	combi	10	1997	Ligia Estela Urrego	Urrego Girraldo, L. E. (1997) Bosques inundables del medio Caqueta: caracterización sucesión. Caracterización y sucesión Estudios en la Amazonia Colombiana XIV (ed T. Colombi). Bogota.
1349	Colombia	Caquetá	Caqueta R, JD23-25,44,45	CAQ_22FL	Varzea	-1.18476	-71.0254	0.5	combi	10	1995	Joost Duivenvoorden	Duivenvoorden, J. F. & Lips, J. M. (1995) A land-ecological study of soils, vegetation and plant diversity in Colombian Amazonia. Tropenbos Foundation, Wageningen.
1350	Colombia	Caquetá	Caqueta R, JD102,106,108	CAQ_23TF	Terra Firme	-1.33374	-70.8553	0.3	combi	10	1995	Joost Duivenvoorden	Duivenvoorden, J. F. & Lips, J. M. (1995) A land-ecological study of soils, vegetation and plant diversity in Colombian Amazonia. Tropenbos Foundation, Wageningen.
1351	Colombia	Caquetá	Caqueta R, JD91-93	CAQ_24TF	Terra Firme	-0.583333	-72.15	0.3	combi	10	1995	Joost Duivenvoorden	Duivenvoorden, J. F. & Lips, J. M. (1995) A land-ecological study of soils, vegetation and plant diversity in Colombian Amazonia. Tropenbos Foundation, Wageningen.
1352	Colombia	Caquetá	Caqueta R, JD96-101	CAQ_25TF	Terra Firme	-1.44628	-70.9815	0.6	combi	10	1995	Joost Duivenvoorden	Duivenvoorden, J. F. & Lips, J. M. (1995) A land-ecological study of soils, vegetation and plant diversity in Colombian Amazonia. Tropenbos Foundation, Wageningen.
1353	Colombia	Caquetá	Caqueta R, JD26-30	CAQ_26FL	Varzea	-1.25	-70.9833	0.5	combi	10	1995	Joost Duivenvoorden	Duivenvoorden, J. F. & Lips, J. M. (1995) A land-ecological study of soils, vegetation and plant diversity in Colombian Amazonia. Tropenbos Foundation, Wageningen.
1354	Colombia	Caquetá	Caqueta R, JD31-34	CAQ_27FL	Varzea	-1.25	-70.9833	0.4	combi	10	1995	Joost Duivenvoorden	Duivenvoorden, J. F. & Lips, J. M. (1995) A land-ecological study of soils, vegetation and plant diversity in Colombian Amazonia. Tropenbos Foundation, Wageningen.
1355	Colombia	Caquetá	Caqueta R, JD35-41	CAQ_28FL	Varzea	-1.16318	-71.0376	0.7	combi	10	1995	Joost Duivenvoorden	Duivenvoorden, J. F. & Lips, J. M. (1995) A land-ecological study of soils, vegetation and plant diversity in Colombian Amazonia. Tropenbos Foundation, Wageningen.
1356	Colombia	Caquetá	Caqueta R, JD42,43,46	CAQ_29FL	Varzea	-1.11667	-71.0667	0.3	combi	10	1995	Joost Duivenvoorden	Duivenvoorden, J. F. & Lips, J. M. (1995) A land-ecological study of soils, vegetation and plant diversity in Colombian Amazonia. Tropenbos Foundation, Wageningen.
1357	Brazil	Mato Grosso	Juruena Fazenda Rohsamar, plot 1 (B1-P3, B2-F)	JFR_01	Terra Firme	-10.4769	-58.468	0.93	single	10	2003	Ted Feldpausch	Lopez-Gonzalez, G., Lewis, S. L., Burkitt, M., T.R., B. & Phillips, O. L. (2009) ForestPlots.net Database. www.forestplots.net.
1358	Brazil	Mato Grosso	Juruena Fazenda Rohsamar, plot 2 (South-P17)	JFR_02	Terra Firme	-10.5512	-58.4894	0.525	single	10	2003	Ted Feldpausch	Lopez-Gonzalez, G., Lewis, S. L., Burkitt, M., T.R., B. & Phillips, O. L. (2009) ForestPlots.net Database. www.forestplots.net.
1359	Brazil	Mato Grosso	Juruena Fazenda Rohsamar, plot 3 (UT10-P9)	JFR_03	Terra Firme	-10.4834	-58.5158	1.025	single	10	2003	Ted Feldpausch	Lopez-Gonzalez, G., Lewis, S. L., Burkitt, M., T.R., B. & Phillips, O. L. (2009) ForestPlots.net Database. www.forestplots.net.
1360	Brazil	Mato Grosso	Juruena Fazenda Rohsamar, plot 4 (UT1-P22)	JFR_04	Terra Firme	-10.4754	-58.4756	1	single	10	2003	Ted Feldpausch	Lopez-Gonzalez, G., Lewis, S. L., Burkitt, M., T.R., B. & Phillips, O. L. (2009) ForestPlots.net Database. www.forestplots.net.
1361	Brazil	Mato Grosso	Juruena Fazenda Rohsamar, plot 5 (UT3,4-P8)	JFR_05	Terra Firme	-10.4783	-58.4829	1	single	10	2003	Ted Feldpausch	Lopez-Gonzalez, G., Lewis, S. L., Burkitt, M., T.R., B. & Phillips, O. L. (2009) ForestPlots.net Database. www.forestplots.net.
1362	Brazil	Mato Grosso	Juruena Fazenda Rohsamar, plot 6 (UT5-P15)	JFR_06	Terra Firme	-10.4685	-58.4918	1	single	10	2003	Ted Feldpausch	Lopez-Gonzalez, G., Lewis, S. L., Burkitt, M., T.R., B. & Phillips, O. L. (2009) ForestPlots.net Database. www.forestplots.net.
1363	Brazil	Mato Grosso	Juruena Fazenda Rohsamar, plot 7 (UT6-P8)	JFR_07	Terra Firme	-10.4784	-58.4958	1.025	single	10	2003	Ted Feldpausch	Lopez-Gonzalez, G., Lewis, S. L., Burkitt, M., T.R., B. & Phillips, O. L. (2009) ForestPlots.net Database. www.forestplots.net.
1364	Brazil	Mato Grosso	Juruena Fazenda Rohsamar, plot 8 ( UT8-P17)	JFR_08	Terra Firme	-10.4664	-58.5046	1	single	10	2003	Ted Feldpausch	Lopez-Gonzalez, G., Lewis, S. L., Burkitt, M., T.R., B. & Phillips, O. L. (2009) ForestPlots.net Database. www.forestplots.net.
1365	Brazil	Mato Grosso	Juruena Fazenda Rohsamar, plot 9 (UT9-P17)	JFR_09	Terra Firme	-10.4736	-58.51	0.975	single	10	2003	Ted Feldpausch	Lopez-Gonzalez, G., Lewis, S. L., Burkitt, M., T.R., B. & Phillips, O. L. (2009) ForestPlots.net Database. www.forestplots.net.
1366	Bolivia	Cochabamba	Sacta Plot 1	SCT_01	Terra Firme	-17.0869	-64.768	1	single	10	2009	Luzmila Arroyo, Casimiro Mendoza, Oliver Phillips	Lopez-Gonzalez, G., Lewis, S. L., Burkitt, M., T.R., B. & Phillips, O. L. (2009) ForestPlots.net Database. www.forestplots.net.
1367	Peru	Madre de Dios	Tambopata, plot 8	TAM_09	Terra Firme	-12.8314	-69.2847	1	single	10	1983	Oliver Phillips, Abel Monteagudo, Rodolfo Vasquez	Lopez-Gonzalez, G., Lewis, S. L., Burkitt, M., T.R., B. & Phillips, O. L. (2009) ForestPlots.net Database. www.forestplots.net.
1368	Brazil	Pará	Caxiuana TF, PARAMA course	CAX_TF_PC	Terra Firme	-1.7184	-51.4553	0.71	pcq	10	2005	Hans ter Steege	ter Steege, H. unpubl. data.
1369	Brazil	Pará	Caxiuana TF, PARAMA course	CAX_IG_PC	Igapo	-1.71688	-51.4512	0.58	pcq	10	2005	Hans ter Steege	ter Steege, H. unpubl. data.
1370	Brazil	Pará	Caxiuana Team Esecaflor A	CAX_03	Terra Firme	-1.70833	-51.5292	1	single	10	2003	Yadvinder Malhi	Team Caxiuana, unpubl. data.
1371	Brazil	Pará	Caxiuana Team Esecaflor B	CAX_04	Terra Firme	-1.70833	-51.5292	1	single	10	2003	Yadvinder Malhi	Team Caxiuana, unpubl. data.
1372	Brazil	Pará	Caxiuana Team Terra Preta (CAX-08)	CAX_08	Terra Firme	-1.84977	-51.4747	1	single	10	2003	Yadvinder Malhi	Lopez-Gonzalez, G., Lewis, S. L., Burkitt, M., T.R., B. & Phillips, O. L. (2009) ForestPlots.net Database. www.forestplots.net.
1373	Brazil	Pará	Caxiuana Torre	CAX_06	Terra Firme	-1.7198	-51.4582	1	single	10	2003	Yadvinder Malhi, Oliver Phillips	Lopez-Gonzalez, G., Lewis, S. L., Burkitt, M., T.R., B. & Phillips, O. L. (2009) ForestPlots.net Database. www.forestplots.net.
1374	Brazil	Pará	Caxiuana Plot 1 (RAINFOR)	CAX_01	Terra Firme	-1.73726	-51.4629	1	single	10	2003	Tim Baker, Oliver Phillips	Lopez-Gonzalez, G., Lewis, S. L., Burkitt, M., T.R., B. & Phillips, O. L. (2009) ForestPlots.net Database. www.forestplots.net.
1375	Brazil	Pará	Caxiuana Plot 2 (RAINFOR)	CAX_02	Terra Firme	-1.74325	-51.4615	1	single	10	2003	Tim Baker, Oliver Phillips	Lopez-Gonzalez, G., Lewis, S. L., Burkitt, M., T.R., B. & Phillips, O. L. (2009) ForestPlots.net Database. www.forestplots.net.
1410	Colombia	Putumayo	Villa Garzón-La Castellana	PUT_03	Terra Firme	0.868814	-76.7586	0.3	combi	10	2016	Dairon Cárdenas	Cardenas, D. unpubl. data.
1412	Colombia	Meta	La Macarena	META_01	Terra Firme	2.22197	-73.7786	0.3	combi	10	2016	Dairon Cárdenas	Cardenas, D. unpubl. data.
1413	Colombia	Meta	Puerto Concordia	META_02	Terra Firme	2.77189	-72.6194	0.3	combi	10	2016	Dairon Cárdenas	Cardenas, D. unpubl. data.
1414	Colombia	Meta	Puerto Rico	META_03	Terra Firme	2.97832	-73.2045	0.4	combi	10	2016	Dairon Cárdenas	Cardenas, D. unpubl. data.
1415	Brazil	Mato Grosso	Parque Cristalino, Alta Floresta plot 1	ALF_01	Terra Firme	-9.5983	-55.9369	1	single	10	2002	Beatriz S. Marimon, Ben Hur Marimon-Junior, Ted Feldpausch, Jon Lloyd	Lopez-Gonzalez, G., Lewis, S. L., Burkitt, M., T.R., B. & Phillips, O. L. (2009) ForestPlots.net Database. www.forestplots.net.
1416	Brazil	Mato Grosso	Parque Cristalino, Alta Floresta plot 2	ALF_02	Terra Firme	-9.5784	-55.9176	1	single	10	2008	Beatriz S. Marimon, Ben Hur Marimon-Junior, Ted Feldpausch, Jon Lloyd	Lopez-Gonzalez, G., Lewis, S. L., Burkitt, M., T.R., B. & Phillips, O. L. (2009) ForestPlots.net Database. www.forestplots.net.
1430	Bolivia	Santa Cruz	Kenia, Patujusales	KEN_01	Terra Firme	-16.0153	-62.7298	1	single	10	2020	Alejandro Araujo-Murakami, Tim Killeen, Luzmila Arroyo	Araujo-Murakami, A., Milliken, W., Klitgaard, B., Carrion-Cuellar, A. M., Vargas-Lucindo, S., Parada-Arias, R., de Oliveira, P. S. A. & Vasquez-Colomo, G. (2021) Diversidad, estructura y composición florística de los bosques de tierra firme y várzea en el oeste de Pando, Bolivia.
1431	Bolivia	Santa Cruz	Kenia, Momoquisal	KEN_02	Terra Firme	-16.0085	-62.7431	1	single	10	2020	Alejandro Araujo-Murakami, Tim Killeen, Luzmila Arroyo	Araujo-Murakami, A., Milliken, W., Klitgaard, B., Carrion-Cuellar, A. M., Vargas-Lucindo, S., Parada-Arias, R., de Oliveira, P. S. A. & Vasquez-Colomo, G. (2021) Diversidad, estructura y composición florística de los bosques de tierra firme y várzea en el oeste de Pando, Bolivia.
1432	Bolivia	Santa Cruz	Alta Vista 1	ALV_01	Terra Firme	-16.1157	-61.8943	1	single	10	2020	Alejandro Araujo-Murakami, Tim Killeen, Luzmila Arroyo	Araujo-Murakami, A., Milliken, W., Klitgaard, B., Carrion-Cuellar, A. M., Vargas-Lucindo, S., Parada-Arias, R., de Oliveira, P. S. A. & Vasquez-Colomo, G. (2021) Diversidad, estructura y composición florística de los bosques de tierra firme y várzea en el oeste de Pando, Bolivia.
1433	Bolivia	Santa Cruz	Alta Vista 2	ALV_02	Terra Firme	-16.0811	-61.8856	1	single	10	2020	Alejandro Araujo-Murakami, Tim Killeen, Luzmila Arroyo	Araujo-Murakami, A., Milliken, W., Klitgaard, B., Carrion-Cuellar, A. M., Vargas-Lucindo, S., Parada-Arias, R., de Oliveira, P. S. A. & Vasquez-Colomo, G. (2021) Diversidad, estructura y composición florística de los bosques de tierra firme y várzea en el oeste de Pando, Bolivia.
1434	Brazil	Pará	Parque Ecológico de Gunma, Plot 1	GUNM_01	Terra Firme	-1.19972	-48.2992	1	single	10	2003	Dário Dantas do Amaral	Amaral, D.D. unpubl data
1435	Brazil	Pará	Parque Ecológico de Gunma, Plot 2	GUNM_02	Terra Firme	-1.19861	-48.2986	1	single	10	2003	Dário Dantas do Amaral	Amaral, D.D. unpubl data
1436	Brazil	Pará	Parque Ecológico de Gunma, Plot 3	GUNM_03	Terra Firme	-1.19611	-48.2972	1	single	10	2003	Dário Dantas do Amaral	Amaral, D.D. unpubl data
1437	Brazil	Pará	Parque Ecológico de Gunma, Plot 4	GUNM_04	Terra Firme	-1.19917	-48.2967	1	single	10	2003	Dário Dantas do Amaral	Amaral, D.D. unpubl data
1438	Brazil	Pará	Parque Ecológico de Gunma, Plot 5	GUNM_05	Terra Firme	-1.19769	-48.2949	1	single	10	2003	Dário Dantas do Amaral	Amaral, D.D. unpubl data
1439	Brazil	Pará	Parque Ecológico de Gunma, Plot 6	GUNM_06	Terra Firme	-1.20303	-48.2941	1	single	10	2003	Dário Dantas do Amaral	Amaral, D.D. unpubl data
1440	Brazil	Pará	Parque Ecológico de Gunma, Plot 8	GUNM_08	Terra Firme	-1.19792	-48.2872	1	single	10	2003	Dário Dantas do Amaral	Amaral, D.D. unpubl data
1441	Brazil	Pará	Parque Ecológico de Gunma, Plot 9	GUNM_09	Terra Firme	-1.19864	-48.2931	1	single	10	2003	Dário Dantas do Amaral	Amaral, D.D. unpubl data
1442	Brazil	Pará	Parque Ecológico de Gunma, Plot 10	GUNM_10	Terra Firme	-1.20342	-48.2914	1	single	10	2003	Dário Dantas do Amaral	Amaral, D.D. unpubl data
1443	Brazil	Pará	Parque Ecológico de Gunma, Plot 11	GUNM_11	Terra Firme	-1.20475	-48.2844	1	single	10	2003	Dário Dantas do Amaral	Amaral, D.D. unpubl data
1444	Brazil	Pará	Parque Ecológico de Gunma, Plot 12	GUNM_12	Terra Firme	-1.20447	-48.2867	1	single	10	2003	Dário Dantas do Amaral	Amaral, D.D. unpubl data
1445	Brazil	Pará	Parque Ecológico de Gunma, Plot 13	GUNM_13	Terra Firme	-1.20011	-48.2851	1	single	10	2003	Dário Dantas do Amaral	Amaral, D.D. unpubl data
1446	Brazil	Pará	Parque Ecológico de Gunma, Plot 14	GUNM_14	Terra Firme	-1.20233	-48.2827	1	single	10	2003	Dário Dantas do Amaral	Amaral, D.D. unpubl data
1447	Brazil	Pará	Parque Ecológico de Gunma, Plot 15	GUNM_15	Terra Firme	-1.19878	-48.2847	1	single	10	2003	Dário Dantas do Amaral	Amaral, D.D. unpubl data
1448	Brazil	Pará	Parque Ecológico de Gunma, Plot 19	GUNM_19	Terra Firme	-1.20042	-48.292	1	single	10	2003	Dário Dantas do Amaral	Amaral, D.D. unpubl data
1449	Bolivia	Santa Cruz	La Chonta 29	LCH_29	Terra Firme	-15.6813	-62.7701	1	single	10	2010	Roel Brienen, Abel Monteagudo	Lopez-Gonzalez, G., Lewis, S. L., Burkitt, M., T.R., B. & Phillips, O. L. (2009) ForestPlots.net Database. www.forestplots.net.
1450	Bolivia	Santa Cruz	La Chonta 30	LCH_30	Terra Firme	-15.6791	-62.7701	1	single	10	2010	Roel Brienen, Abel Monteagudo	Lopez-Gonzalez, G., Lewis, S. L., Burkitt, M., T.R., B. & Phillips, O. L. (2009) ForestPlots.net Database. www.forestplots.net.
1451	Bolivia	Pando	Mabet plot 01	MBT_01	Terra Firme	-10.0673	-65.8889	1	single	10	2010	Roel Brienen, Oliver Phillips, Guido Pardo Molina, Germaine Alexander Parada	Pardo-Molina, G., Pereira, L., Feldpausch, T. R., Vos, V. A., Aramayo-Parada, R., Arancibia-Rocabado, I., Mamio, R., Enríquez, S., Mamani-Loza, M. A. & Suarez-Tabo, N. (2020) Composición florística del bosque amazónico de tierra firme del sector Alto Madera, Bolivia. Ecología en Bolivia, 55, 111-126.
1452	Bolivia	Pando	Mabet plot 02	MBT_02	Terra Firme	-10.0512	-65.8894	1	single	10	2010	Roel Brienen, Oliver Phillips, Guido Pardo Molina, Germaine Alexander Parada	Pardo-Molina, G., Pereira, L., Feldpausch, T. R., Vos, V. A., Aramayo-Parada, R., Arancibia-Rocabado, I., Mamio, R., Enríquez, S., Mamani-Loza, M. A. & Suarez-Tabo, N. (2020) Composición florística del bosque amazónico de tierra firme del sector Alto Madera, Bolivia. Ecología en Bolivia, 55, 111-126.
1453	Bolivia	Pando	Mabet Plot 04	MBT_04	Terra Firme	-10.3064	-65.555	1	single	10	2010	Ted Feldpausch, Roel Brienen, Guido Pardo Molina, Vincent Vos, Alejandro Araujo-Murakami, Luciana de Oliveira Pereira	Pardo-Molina, G., Pereira, L., Feldpausch, T. R., Vos, V. A., Aramayo-Parada, R., Arancibia-Rocabado, I., Mamio, R., Enríquez, S., Mamani-Loza, M. A. & Suarez-Tabo, N. (2020) Composición florística del bosque amazónico de tierra firme del sector Alto Madera, Bolivia. Ecología en Bolivia, 55, 111-126.
1454	Bolivia	Pando	Mabet plot 05	MBT_05	Terra Firme	-10.0335	-65.6284	1	single	10	2010	Ted Feldpausch, Roel Brienen, Guido Pardo Molina, Vincent Vos, Alejandro Araujo-Murakami, Luciana de Oliveira Pereira	Pardo-Molina, G., Pereira, L., Feldpausch, T. R., Vos, V. A., Aramayo-Parada, R., Arancibia-Rocabado, I., Mamio, R., Enríquez, S., Mamani-Loza, M. A. & Suarez-Tabo, N. (2020) Composición florística del bosque amazónico de tierra firme del sector Alto Madera, Bolivia. Ecología en Bolivia, 55, 111-126.
1455	Bolivia	Pando	Mabet plot 06	MBT_06	Terra Firme	-10.0371	-65.6413	1	single	10	2010	Ted Feldpausch, Roel Brienen, Guido Pardo Molina, Vincent Vos, Alejandro Araujo-Murakami, Luciana de Oliveira Pereira	Pardo-Molina, G., Pereira, L., Feldpausch, T. R., Vos, V. A., Aramayo-Parada, R., Arancibia-Rocabado, I., Mamio, R., Enríquez, S., Mamani-Loza, M. A. & Suarez-Tabo, N. (2020) Composición florística del bosque amazónico de tierra firme del sector Alto Madera, Bolivia. Ecología en Bolivia, 55, 111-126.
1456	Bolivia	Pando	Mabet plot 07	MBT_07	Terra Firme	-9.91237	-65.7388	1	single	10	2010	Ted Feldpausch, Roel Brienen, Guido Pardo Molina, Vincent Vos, Alejandro Araujo-Murakami, Luciana de Oliveira Pereira	Pardo-Molina, G., Pereira, L., Feldpausch, T. R., Vos, V. A., Aramayo-Parada, R., Arancibia-Rocabado, I., Mamio, R., Enríquez, S., Mamani-Loza, M. A. & Suarez-Tabo, N. (2020) Composición florística del bosque amazónico de tierra firme del sector Alto Madera, Bolivia. Ecología en Bolivia, 55, 111-126.
1457	Bolivia	Pando	Mabet plot 08	MBT_08	Terra Firme	-9.94074	-65.7509	1	single	10	2010	Ted Feldpausch, Roel Brienen, Guido Pardo Molina, Vincent Vos, Alejandro Araujo-Murakami, Luciana de Oliveira Pereira	Pardo-Molina, G., Pereira, L., Feldpausch, T. R., Vos, V. A., Aramayo-Parada, R., Arancibia-Rocabado, I., Mamio, R., Enríquez, S., Mamani-Loza, M. A. & Suarez-Tabo, N. (2020) Composición florística del bosque amazónico de tierra firme del sector Alto Madera, Bolivia. Ecología en Bolivia, 55, 111-126.
1458	French Guiana	Camopi	Rivière Camopi, crique Cacao	CAM2	Terra Firme	2.35714	-53.1954	0.4	single	10	1987	Daniel Sabatier, Jean-François Molino	Sabatier, D. & Molino, J.-F. unpubl. data
1459	French Guiana	Sinnamary	Paracou, GUYAFLUX	GF1_9	Terra Firme	5.27848	-52.9238	0.98	single	10	2004	Daniel Sabatier, Jean-François Molino	Sabatier, D. & Molino, J.-F. unpubl. data
1460	French Guiana	Sinnamary	Paracou, GUYAFLUX	GF4_8	Terra Firme	5.28079	-52.9221	0.98	single	10	2004	Daniel Sabatier, Jean-François Molino	Sabatier, D. & Molino, J.-F. unpubl. data
1461	French Guiana	Saint Elie	Montagne Plomb	MPB3	Terra Firme	5.03246	-52.941	1	single	10	2004	Daniel Sabatier, Jean-François Molino	Sabatier, D. & Molino, J.-F. unpubl. data
1462	French Guiana	Saint Elie	Montagne Plomb	MPB4	Terra Firme	5.03431	-52.9418	1	single	10	2004	Daniel Sabatier, Jean-François Molino	Sabatier, D. & Molino, J.-F. unpubl. data
1463	French Guiana	Saint Elie	Montagne Plomb	MPB5	Terra Firme	5.02867	-52.9393	1	single	10	2005	Daniel Sabatier, Jean-François Molino	Sabatier, D. & Molino, J.-F. unpubl. data
1464	French Guiana	Saint Elie	Montagne Plomb	MPB6	Terra Firme	4.99581	-52.9526	1	single	10	2005	Daniel Sabatier, Jean-François Molino	Sabatier, D. & Molino, J.-F. unpubl. data
1465	French Guiana	Saint Elie	Montagne Plomb	MPB7	Terra Firme	5.00665	-52.9473	1	single	10	2005	Daniel Sabatier, Jean-François Molino	Sabatier, D. & Molino, J.-F. unpubl. data
1466	French Guiana	Saint Elie	Montagne Plomb	MPB8	Terra Firme	4.98873	-53.0048	1	single	10	2005	Daniel Sabatier, Jean-François Molino	Sabatier, D. & Molino, J.-F. unpubl. data
1467	French Guiana	Saint Georges de l'Oyapock	Piton de l'Armontabo	PIA1	Terra Firme	3.73219	-52.3195	1	single	10	2006	Daniel Sabatier, Jean-François Molino	Sabatier, D. & Molino, J.-F. unpubl. data
1468	French Guiana	Régina	Savane roche Virginie	SRV1	Terra Firme	4.18635	-52.1377	1	single	10	2006	Daniel Sabatier, Jean-François Molino	Sabatier, D. & Molino, J.-F. unpubl. data
1469	French Guiana	Régina	Savane roche Virginie	SRV2	Terra Firme	4.18355	-52.1397	1	single	10	2008	Daniel Sabatier, Jean-François Molino	Sabatier, D. & Molino, J.-F. unpubl. data
1470	French Guiana	Régina	Savane roche Virginie	SRV3	Terra Firme	4.19235	-52.1517	1	single	10	2008	Daniel Sabatier, Jean-François Molino	Sabatier, D. & Molino, J.-F. unpubl. data
1473	French Guiana	St Laurent du Maroni	BAFOG	B4	Terra Firme	5.49412	-53.9872	1	single	10	2018	Christopher Baraloto, Jerome Chave, Julien Engel, Pascal Petronelli	Baraloto C. et al. unpubl. data
1475	French Guiana	Régina	Saut Lavilette	LV1	Terra Firme	4.15093	-52.2036	1	single	10	2018	Christopher Baraloto, Jerome Chave, Julien Engel, Pascal Petronelli	Baraloto C. et al. unpubl. data
1477	French Guiana	Régina	Nouragues-11L	NL11	Terra Firme	4.07427	-52.6923	1	single	10	2018	Christopher Baraloto, Jerome Chave, Julien Engel, Pascal Petronelli	Baraloto C. et al. unpubl. data
1478	French Guiana	Sinnamary	Paracou-06	P006	Terra Firme	5.27225	-52.926	1	single	10	2018	Christopher Baraloto, Jerome Chave, Julien Engel, Pascal Petronelli	Baraloto C. et al. unpubl. data
1479	French Guiana	Régina	TibourouC5	TIB5	Terra Firme	4.39673	-52.2776	1	single	10	2018	Christopher Baraloto, Julien Engel, Pascal Petronelli	Baraloto C. et al. unpubl. data
1480	Peru	Madre de Dios	Boca Manu 4-ha floodplain plot	MNU_BOCA	Varzea	-12.255	-70.9231	4	single	10	2010	John Terborgh, Nigel Pitman	Terborgh unpubl. data
1481	Peru	Madre de Dios	Amigos CM3 floodplain 1 (Bajio)	AMIG_01	Varzea	-12.5062	-70.1244	1	single	10	2006	César Vela, Therany Gonzales	Cesar Vela et al, unpubl. data
1482	Peru	Madre de Dios	Amigos CM3 floodplain 2 (Bambu)	AMIG_02	Varzea	-12.5333	-70.1256	1	single	10	2006	César Vela, Therany Gonzales	Cesar Vela et al, unpubl. data
1483	Peru	Madre de Dios	Amigos Cocha Lobo floodplain	AMIG_03	Varzea	-12.5693	-70.0813	1	single	10	2006	César Vela, Therany Gonzales	Cesar Vela et al, unpubl. data
1484	French Guiana	Sinnamary	Piste de St Elie, Ps1	SPM	Terra Firme	5.2744	-53.0501	1	single	10	2001	Daniel Sabatier, Émile Fonty	Fonty, É., Molino, J.-F., Prévost, M.-F. & Sabatier, D. (2011) A new case of neotropical monodominant forest: Spirotropis longifolia (Leguminosae-Papilionoideae) in French Guiana. Journal of Tropical Ecology, 27, 641-644.
1485	French Guiana	Sinnamary	Piste de St Elie, Ps2	SPQ	Terra Firme	5.271	-53.05	1	single	10	2010	Daniel Sabatier, Émile Fonty	Fonty, É., Molino, J.-F., Prévost, M.-F. & Sabatier, D. (2011) A new case of neotropical monodominant forest: Spirotropis longifolia (Leguminosae-Papilionoideae) in French Guiana. Journal of Tropical Ecology, 27, 641-644.
1491	Brazil	Pará	Parauapebas, Carajás, Maciço de Carajás	PARAU_PCQ	Terra Firme	-6.12575	-50.2225	0.5	PCQ	10	1989	Rafael Salomão	Salomão, R. P. & Rosa, N. A. (1989) Análise da vegetaçáo de floresta pluvial tropical de terra firme, pelo método dos quadrantes: Serra Norte, Carajás, PA. Acta Botanica Brasilica, 2, 27-42.
1494	Peru	Loreto	Fundo Gagliardi	FUN_GAG	Terra Firme	-4.65833	-72.0736	1	single	10	2004	Manuel Ahuite	Nigel Pitman unpubl. data
1495	Peru	Loreto	Lago Preto	LAG_PR	Terra Firme	-4.45644	-71.7547	0.2	single	10	2003	Roosevelt García	Nigel Pitman unpubl. data
1505	Brazil	Amazonas	Clareira 6, Oleoduto do Rio Tefe	ORT_C6	Terra Firme	-4.6995	-65.4177	1	single	10	2010	Carlos Peres	Carlos Peres, unpubl. data
1507	Brazil	Amazonas	Oleoduto Tefe Pipeline I	ORT_P1	Terra Firme	-4.7015	-65.3846	1	single	10	2010	Carlos Peres	Carlos Peres, unpubl. data
1514	Brazil	Amazonas	BR319-M02_TN_0500	IPM_20	Terra Firme	-3.68751	-60.3317	1	single	10	2010	Thaiane Sousa, Lorena Rincón, Flávia Costa, Juliana Schietti	Levis, C., Souza, P. F. d., Schietti, J., Emilio, T., Pinto, J. L. P. d. V., Clement, C. R. & Costa, F. R. (2012) Historical human footprint on modern tree species composition in the Purus-Madeira interfluve, central Amazonia. PloS one, 7, e48559.
1515	Brazil	Amazonas	BR319-M02_TN_1500	IPM_22	Terra Firme	-3.68265	-60.3235	1	single	10	2010	Thaiane Sousa, Lorena Rincón, Flávia Costa, Juliana Schietti	Levis, C., Souza, P. F. d., Schietti, J., Emilio, T., Pinto, J. L. P. d. V., Clement, C. R. & Costa, F. R. (2012) Historical human footprint on modern tree species composition in the Purus-Madeira interfluve, central Amazonia. PloS one, 7, e48559.
1516	Brazil	Amazonas	BR319-M02_TN_4500	IPM_28	Terra Firme	-3.66866	-60.3009	1	single	10	2010	Thaiane Sousa, Lorena Rincón, Flávia Costa, Juliana Schietti	Levis, C., Souza, P. F. d., Schietti, J., Emilio, T., Pinto, J. L. P. d. V., Clement, C. R. & Costa, F. R. (2012) Historical human footprint on modern tree species composition in the Purus-Madeira interfluve, central Amazonia. PloS one, 7, e48559.
1517	Brazil	Amazonas	BR319-M04_TN_0500	IPM_43	Terra Firme	-4.3834	-60.9432	1	single	10	2011	Thaiane Sousa, Lorena Rincón, Flávia Costa, Juliana Schietti	Levis, C., Souza, P. F. d., Schietti, J., Emilio, T., Pinto, J. L. P. d. V., Clement, C. R. & Costa, F. R. (2012) Historical human footprint on modern tree species composition in the Purus-Madeira interfluve, central Amazonia. PloS one, 7, e48559.
1518	Brazil	Amazonas	BR319-M04_TN_3500	IPM_46	Terra Firme	-4.40194	-60.9228	1	single	10	2011	Thaiane Sousa, Lorena Rincón, Flávia Costa, Juliana Schietti	Levis, C., Souza, P. F. d., Schietti, J., Emilio, T., Pinto, J. L. P. d. V., Clement, C. R. & Costa, F. R. (2012) Historical human footprint on modern tree species composition in the Purus-Madeira interfluve, central Amazonia. PloS one, 7, e48559.
1519	Brazil	Amazonas	BR319-M05_TN_(-)0500	IPM_21	Terra Firme	-4.61612	-61.2437	1	single	10	2010	Thaiane Sousa, Lorena Rincón, Flávia Costa, Juliana Schietti	Levis, C., Souza, P. F. d., Schietti, J., Emilio, T., Pinto, J. L. P. d. V., Clement, C. R. & Costa, F. R. (2012) Historical human footprint on modern tree species composition in the Purus-Madeira interfluve, central Amazonia. PloS one, 7, e48559.
1520	Brazil	Amazonas	BR319-M05_TN_1500	IPM_55	Terra Firme	-4.60328	-61.2578	1	single	10	2010	Thaiane Sousa, Lorena Rincón, Flávia Costa, Juliana Schietti	Levis, C., Souza, P. F. d., Schietti, J., Emilio, T., Pinto, J. L. P. d. V., Clement, C. R. & Costa, F. R. (2012) Historical human footprint on modern tree species composition in the Purus-Madeira interfluve, central Amazonia. PloS one, 7, e48559.
1521	Brazil	Amazonas	BR319-M06_TN_(-)0500	IPM_26	Terra Firme	-4.98449	-61.5706	1	single	10	2011	Thaiane Sousa, Lorena Rincón, Flávia Costa, Juliana Schietti	Levis, C., Souza, P. F. d., Schietti, J., Emilio, T., Pinto, J. L. P. d. V., Clement, C. R. & Costa, F. R. (2012) Historical human footprint on modern tree species composition in the Purus-Madeira interfluve, central Amazonia. PloS one, 7, e48559.
1522	Brazil	Amazonas	BR319-M06_TN_0500	IPM_27	Terra Firme	-4.98961	-61.5633	1	single	10	2011	Thaiane Sousa, Lorena Rincón, Flávia Costa, Juliana Schietti	Levis, C., Souza, P. F. d., Schietti, J., Emilio, T., Pinto, J. L. P. d. V., Clement, C. R. & Costa, F. R. (2012) Historical human footprint on modern tree species composition in the Purus-Madeira interfluve, central Amazonia. PloS one, 7, e48559.
1523	Brazil	Amazonas	BR319-M06_TN_1500	IPM_62	Terra Firme	-4.99449	-61.556	1	single	10	2011	Thaiane Sousa, Lorena Rincón, Flávia Costa, Juliana Schietti	Levis, C., Souza, P. F. d., Schietti, J., Emilio, T., Pinto, J. L. P. d. V., Clement, C. R. & Costa, F. R. (2012) Historical human footprint on modern tree species composition in the Purus-Madeira interfluve, central Amazonia. PloS one, 7, e48559.
1524	Brazil	Amazonas	BR319-M06_TN_2500	IPM_63	Terra Firme	-4.99921	-61.5488	1	single	10	2011	Thaiane Sousa, Lorena Rincón, Flávia Costa, Juliana Schietti	Levis, C., Souza, P. F. d., Schietti, J., Emilio, T., Pinto, J. L. P. d. V., Clement, C. R. & Costa, F. R. (2012) Historical human footprint on modern tree species composition in the Purus-Madeira interfluve, central Amazonia. PloS one, 7, e48559.
1529	Brazil	Amazonas	Curubena T1	CURU_T1	Terra Firme	-4.26209	-68.4609	1	single	20	2012	Charles Eugene Zartman	Charles Zartman et al unpubl. data
1530	Brazil	Amazonas	Curubena T2	CURU_T2	Terra Firme	-4.26209	-68.4789	1	single	20	2012	Charles Eugene Zartman	Charles Zartman et al unpubl. data
1531	Brazil	Amazonas	Mutum T1	MUTU_T1	Terra Firme	-5.43813	-69.0132	1	single	20	2012	Charles Eugene Zartman	Charles Zartman et al unpubl. data
1532	Brazil	Amazonas	Mutum T2	MUTU_T2	Terra Firme	-5.43813	-69.0313	1	single	20	2012	Charles Eugene Zartman	Charles Zartman et al unpubl. data
1533	Brazil	Amazonas	Pardel T1	PARD_T1	Terra Firme	-4.03744	-67.8225	1	single	20	2012	Charles Eugene Zartman	Charles Zartman et al unpubl. data
1534	Brazil	Amazonas	Pardel T2	PARD_T2	Terra Firme	-4.03744	-67.8405	1	single	20	2012	Charles Eugene Zartman	Charles Zartman et al unpubl. data
1535	Brazil	Amazonas	Pira T1	PIRA_T1	Terra Firme	-4.69837	-68.3691	1	single	20	2012	Charles Eugene Zartman	Charles Zartman et al unpubl. data
1536	Brazil	Amazonas	Pira T2	PIRA_T2	Terra Firme	-4.69837	-68.3871	1	single	20	2012	Charles Eugene Zartman	Charles Zartman et al unpubl. data
1539	Peru	Ucayali	Reserva Comunal El Sira: Llano Amazonico	RCS_05	Terra Firme	-9.617	-74.93	1	single	10	2010	Abel Monteagudo, Luis Valenzuela Gamarra, Oliver Phillips	Lopez-Gonzalez, G., Lewis, S. L., Burkitt, M., T.R., B. & Phillips, O. L. (2009) ForestPlots.net Database. www.forestplots.net.
1541	Venezuela	Amazonas	Puerto Ayacucho, La Moralita 1	PTA_02	Terra Firme	5.83522	-67.4495	1	single	10	2011	Gerardo Aymard, Oliver Phillips	Lopez-Gonzalez, G., Lewis, S. L., Burkitt, M., T.R., B. & Phillips, O. L. (2009) ForestPlots.net Database. www.forestplots.net.
1543	Venezuela	Amazonas	Puerto Ayacucho, Pozo Cristal	PTA_04	Terra Firme	5.84183	-67.4879	1	single	10	2011	Gerardo Aymard, Oliver Phillips	Lopez-Gonzalez, G., Lewis, S. L., Burkitt, M., T.R., B. & Phillips, O. L. (2009) ForestPlots.net Database. www.forestplots.net.
1545	Brazil	Amazonas	Abelha 1	PIT_01	Terra Firme	-0.598611	-59.8097	0.25	single	10	2012	Charles Eugene Zartman, Henrique Eduardo Mendonça Nascimento	Charles Zartman et al unpubl. data
1546	Brazil	Amazonas	Abelha 2	PIT_02	Terra Firme	-0.596667	-59.7989	0.25	single	10	2012	Charles Eugene Zartman, Henrique Eduardo Mendonça Nascimento	Charles Zartman et al unpubl. data
1547	Brazil	Amazonas	Abelha 24	PIT_03	Terra Firme	-0.622222	-59.7419	0.25	single	10	2012	Charles Eugene Zartman, Henrique Eduardo Mendonça Nascimento	Charles Zartman et al unpubl. data
1548	Brazil	Amazonas	Abelha 3	PIT_04	Terra Firme	-0.591389	-59.77	0.25	single	10	2012	Charles Eugene Zartman, Henrique Eduardo Mendonça Nascimento	Charles Zartman et al unpubl. data
1549	Brazil	Amazonas	Abelha 4	PIT_05	Terra Firme	-0.611944	-59.7731	0.25	single	10	2012	Charles Eugene Zartman, Henrique Eduardo Mendonça Nascimento	Charles Zartman et al unpubl. data
1550	Brazil	Amazonas	Abelha 5	PIT_06	Terra Firme	-0.622778	-59.7517	0.25	single	10	2012	Charles Eugene Zartman, Henrique Eduardo Mendonça Nascimento	Charles Zartman et al unpubl. data
1551	Brazil	Amazonas	Abelha 6	PIT_07	Terra Firme	-0.635278	-59.7639	0.25	single	10	2012	Charles Eugene Zartman, Henrique Eduardo Mendonça Nascimento	Charles Zartman et al unpubl. data
1552	Brazil	Amazonas	Abelha 7	PIT_08	Terra Firme	-0.645	-59.7911	0.25	single	10	2012	Charles Eugene Zartman, Henrique Eduardo Mendonça Nascimento	Charles Zartman et al unpubl. data
1553	Brazil	Amazonas	Abelha 8	PIT_09	Terra Firme	-0.626389	-59.805	0.25	single	10	2012	Charles Eugene Zartman, Henrique Eduardo Mendonça Nascimento	Charles Zartman et al unpubl. data
1554	Brazil	Amazonas	Abelha 9	PIT_10	Terra Firme	-0.623611	-59.8403	0.25	single	10	2012	Charles Eugene Zartman, Henrique Eduardo Mendonça Nascimento	Charles Zartman et al unpubl. data
1555	Brazil	Amazonas	Esperança 13	PIT_11	Terra Firme	-0.616944	-59.8744	0.25	single	10	2012	Charles Eugene Zartman, Henrique Eduardo Mendonça Nascimento	Charles Zartman et al unpubl. data
1556	Brazil	Amazonas	Esperança 14	PIT_12	Terra Firme	-0.597778	-59.8833	0.25	single	10	2012	Charles Eugene Zartman, Henrique Eduardo Mendonça Nascimento	Charles Zartman et al unpubl. data
1557	Brazil	Amazonas	Esperança 15	PIT_13	Terra Firme	-0.5775	-59.88	0.25	single	10	2012	Charles Eugene Zartman, Henrique Eduardo Mendonça Nascimento	Charles Zartman et al unpubl. data
1558	Brazil	Amazonas	Esperança 16	PIT_14	Terra Firme	-0.561667	-59.8467	0.25	single	10	2012	Charles Eugene Zartman, Henrique Eduardo Mendonça Nascimento	Charles Zartman et al unpubl. data
1559	Brazil	Amazonas	Esperança 17	PIT_15	Terra Firme	-0.581111	-59.7517	0.25	single	10	2012	Charles Eugene Zartman, Henrique Eduardo Mendonça Nascimento	Charles Zartman et al unpubl. data
1560	Brazil	Amazonas	Esperança 18	PIT_16	Terra Firme	-0.566944	-59.7447	0.25	single	10	2012	Charles Eugene Zartman, Henrique Eduardo Mendonça Nascimento	Charles Zartman et al unpubl. data
1561	Brazil	Amazonas	Queixada 10	PIT_17	Terra Firme	-0.632222	-59.8767	0.25	single	10	2012	Charles Eugene Zartman, Henrique Eduardo Mendonça Nascimento	Charles Zartman et al unpubl. data
1562	Brazil	Amazonas	Queixada 11	PIT_18	Terra Firme	-0.656111	-59.8878	0.25	single	10	2012	Charles Eugene Zartman, Henrique Eduardo Mendonça Nascimento	Charles Zartman et al unpubl. data
1563	Brazil	Amazonas	Queixada 12	PIT_19	Terra Firme	-0.641111	-59.8797	0.25	single	10	2012	Charles Eugene Zartman, Henrique Eduardo Mendonça Nascimento	Charles Zartman et al unpubl. data
1564	Brazil	Amazonas	Serra 19	PIT_20	Terra Firme	-0.571944	-59.7289	0.25	single	10	2012	Charles Eugene Zartman, Henrique Eduardo Mendonça Nascimento	Charles Zartman et al unpubl. data
1565	Brazil	Amazonas	Serra 20	PIT_21	Terra Firme	-0.586667	-59.7303	0.25	single	10	2012	Charles Eugene Zartman, Henrique Eduardo Mendonça Nascimento	Charles Zartman et al unpubl. data
1566	Brazil	Amazonas	Serra 21	PIT_22	Terra Firme	-0.605278	-59.7281	0.25	single	10	2012	Charles Eugene Zartman, Henrique Eduardo Mendonça Nascimento	Charles Zartman et al unpubl. data
1567	Brazil	Amazonas	Serra 22	PIT_23	Terra Firme	-0.604722	-59.7142	0.25	single	10	2012	Charles Eugene Zartman, Henrique Eduardo Mendonça Nascimento	Charles Zartman et al unpubl. data
1568	Brazil	Amazonas	Serra 23	PIT_24	Terra Firme	-0.615	-59.7258	0.25	single	10	2012	Charles Eugene Zartman, Henrique Eduardo Mendonça Nascimento	Charles Zartman et al unpubl. data
1582	Brazil	Amapá	Lower Rio Jari, Plot 1	RJARI_01	Varzea	-1.09806	-52.3444	1	single	10	2011	Florian Wittmann, Marcelo de Jesus Veiga Carim, Maite Piedade	Wittmann, F. et al unpubl. data
1583	Brazil	Amapá	Lower Rio Jari, Plot 2	RJARI_02	Varzea	-1.07333	-52.3572	1	single	10	2011	Florian Wittmann, Marcelo de Jesus Veiga Carim, Maite Piedade	Wittmann, F. et al unpubl. data
1584	Brazil	Amapá	Lower Rio Jari, Plot 3	RJARI_03	Varzea	-1.1175	-52.3375	1	single	10	2011	Florian Wittmann, Marcelo de Jesus Veiga Carim, Maite Piedade	Wittmann, F. et al unpubl. data
1585	Brazil	Pará	Lower Rio Paru	RPARU_01	Igapo	-1.39778	-52.8306	1	single	10	2011	Florian Wittmann, Maite Piedade	Wittmann, F. et al unpubl. data
1586	Brazil	Pará	Tapajos River	RTAP_04	Igapo	-4.05	-55.6242	1	single	10	2011	Jochen Schöngart, Bruno Cintra, Florian Wittmann, Maite Piedade	Jochen Schongart et al, unpubl. data
1587	Brazil	Pará	Cupari-Tapajos River	CUPARI	Igapo	-3.73611	-55.3997	1	single	10	2011	Jochen Schöngart, Bruno Cintra, Maite Piedade	Jochen Schongart et al, unpubl. data
1600	Brazil	Amazonas	RDS Uatumã Plot TF1	RDS_TF1	Terra Firme	-2.135	-59.0019	1	single	10	2011	Florian Wittmann, Jochen Schöngart, Bruno Cintra, Maite Piedade	Wittmann, F. et al unpubl. data
1601	Brazil	Amazonas	RDS Uatumã Plot TF2	RDS_TF2	Terra Firme	-2.13694	-58.9919	1	single	10	2011	Florian Wittmann, Jochen Schöngart, Bruno Cintra, Maite Piedade	Wittmann, F. et al unpubl. data
1602	Brazil	Amazonas	RDS Uatumã Plot TF3	RDS_TF3	Terra Firme	-2.13389	-59.0114	1	single	10	2011	Florian Wittmann, Jochen Schöngart, Bruno Cintra, Maite Piedade	Wittmann, F. et al unpubl. data
1603	Brazil	Amazonas	RDS Uatumã Plot TF4	RDS_TF4	Terra Firme	-2.21444	-59.0261	1	single	10	2011	Florian Wittmann, Jochen Schöngart, Maite Piedade	Wittmann, F. et al unpubl. data
1604	Brazil	Amazonas	RDS Uatumã Plot TF5	RDS_TF5	Terra Firme	-2.22333	-59.0322	1	single	10	2011	Florian Wittmann, Jochen Schöngart, Maite Piedade	Wittmann, F. et al unpubl. data
1605	Brazil	Amazonas	RDS Uatumã Plot TF6	RDS_TF6	Terra Firme	-2.23417	-59.0333	1	single	10	2011	Florian Wittmann, Jochen Schöngart, Maite Piedade	Wittmann, F. et al unpubl. data
1606	Brazil	Pará	Novo Progresso 1	NOPRO_01	Terra Firme	-6.31556	-55.7819	1	single	10	2011	Dário Dantas do Amaral	Dantas do Amaral, D. unpubl. data
1607	Brazil	Pará	Novo Progresso 2	NOPRO_02	Terra Firme	-6.31556	-55.7819	1	single	10	2011	Dário Dantas do Amaral	Dantas do Amaral, D. unpubl. data
1608	Brazil	Pará	Novo Progresso 3	NOPRO_03	Igapo	-6.31556	-55.7819	1	single	10	2013	Dário Dantas do Amaral	Dantas do Amaral, D. unpubl. data
1609	Brazil	Pará	Novo Progresso 4	NOPRO_04	Igapo	-6.31556	-55.7819	1	single	10	2013	Dário Dantas do Amaral	Dantas do Amaral, D. unpubl. data
1610	Brazil	Pará	Tucurui plot 1	TUCURUI_01	Terra Firme	-4.36661	-49.5937	1	single	10	2005	Dário Dantas do Amaral	Dantas do Amaral, D. unpubl. data
1611	Brazil	Pará	Tucurui plot 2	TUCURUI_02	Terra Firme	-4.37111	-49.5758	1	single	10	2005	Dário Dantas do Amaral	Dantas do Amaral, D. unpubl. data
1612	Brazil	Pará	Tucurui plot 3	TUCURUI_03	Terra Firme	-4.2575	-49.4709	1	single	10	2005	Dário Dantas do Amaral	Dantas do Amaral, D. unpubl. data
1613	Brazil	Pará	Tucurui plot 4	TUCURUI_04	Terra Firme	-4.22833	-49.5214	1	single	10	2005	Dário Dantas do Amaral	Dantas do Amaral, D. unpubl. data
1614	Brazil	Pará	Serra do Pardo_Xingu	PARXIN_01	Terra Firme	-5.89417	-52.7972	1	single	10	2010	Dário Dantas do Amaral	Dantas do Amaral, D. unpubl. data
1615	Brazil	Pará	Flona Altamira	FLOALT_01	Terra Firme	-5.63806	-55.4756	1	single	10	2009	Dário Dantas do Amaral	Dantas do Amaral, D. unpubl. data
1616	Bolivia	Beni	Estacion Biologica del Beni	BENI_01	Varzea	-14.7822	-66.3364	1	single	10	1992	Jim Comiskey	Forest structure and dynamics in the Beni Biosphere Reserve, Bolivia
1617	Bolivia	Beni	Estacion Biologica del Beni	BENI_02	Varzea	-14.7747	-66.3506	1	single	10	1990	Jim Comiskey	Forest structure and dynamics in the Beni Biosphere Reserve, Bolivia
1618	Bolivia	Beni	Estacion Biologica del Beni	BENI_03	Terra Firme	-14.8423	-66.3369	1	single	10	1987	Jim Comiskey	Forest structure and dynamics in the Beni Biosphere Reserve, Bolivia
1619	Bolivia	Beni	Estacion Biologica del Beni	BENI_04	Terra Firme	-14.8653	-66.3311	1	single	10	1996	Jim Comiskey	Forest structure and dynamics in the Beni Biosphere Reserve, Bolivia
1620	Bolivia	Beni	Estacion Biologica del Beni	BENI_05	Terra Firme	-14.7554	-66.3428	1	single	10	1994	Jim Comiskey	Forest structure and dynamics in the Beni Biosphere Reserve, Bolivia
1621	Bolivia	Beni	Estacion Biologica del Beni	BENI_06	Terra Firme	-14.8653	-66.3311	1	single	10	1996	Jim Comiskey	Forest structure and dynamics in the Beni Biosphere Reserve, Bolivia
1622	Bolivia	Beni	Estacion Biologica del Beni	BENI_07	Terra Firme	-14.8572	-66.3186	1	single	10	1995	Jim Comiskey	Forest structure and dynamics in the Beni Biosphere Reserve, Bolivia
1623	Bolivia	Beni	Estacion Biologica del Beni	BENI_08	Terra Firme	-14.8494	-66.3386	1	single	10	1995	Jim Comiskey	Forest structure and dynamics in the Beni Biosphere Reserve, Bolivia
1624	Bolivia	Beni	Estacion Biologica del Beni	BENI_09	Terra Firme	-14.7297	-66.3181	1	single	10	1995	Jim Comiskey	Forest structure and dynamics in the Beni Biosphere Reserve, Bolivia
1625	Bolivia	Beni	Estacion Biologica del Beni	BENI_10	Terra Firme	-14.8892	-66.5878	1	single	10	1995	Jim Comiskey	Forest structure and dynamics in the Beni Biosphere Reserve, Bolivia
1626	Bolivia	Beni	Estacion Biologica del Beni	BENI_11	Terra Firme	-14.8533	-66.36	1	single	10	1995	Jim Comiskey	Forest structure and dynamics in the Beni Biosphere Reserve, Bolivia
1627	Bolivia	Beni	Estacion Biologica del Beni	BENI_12	Terra Firme	-14.6369	-66.0603	1	single	10	1995	Jim Comiskey	Forest structure and dynamics in the Beni Biosphere Reserve, Bolivia
1628	Bolivia	Beni	Estacion Biologica del Beni	BENI_13	Varzea	-14.7381	-66.2711	1	single	10	1995	Jim Comiskey	Forest structure and dynamics in the Beni Biosphere Reserve, Bolivia
1629	Bolivia	Beni	Estacion Biologica del Beni	BENI_14	Terra Firme	-14.7425	-66.56	1	single	10	1995	Jim Comiskey	Forest structure and dynamics in the Beni Biosphere Reserve, Bolivia
1630	Brazil	Amapá	Jari, Alluvial Islas	AMAAI_01	Igapo	-0.571485	-52.6602	1	single	10	2011	Marcelo de Jesus Veiga Carim, José Renan da Silva Guimarães	Marcelo de Jesus Veiga Carim & José Renan Silva Guimarães, unpubl. data
1631	Brazil	Amapá	Jari, Alluvial Islas	AMAAI_02	Igapo	-0.570689	-52.66	1	single	10	2011	Marcelo de Jesus Veiga Carim, José Renan da Silva Guimarães	Marcelo de Jesus Veiga Carim & José Renan Silva Guimarães, unpubl. data
1632	Brazil	Amapá	Jari, Alluvial Islas	AMAAI_03	Igapo	-0.614962	-52.5241	1	single	10	2011	Marcelo de Jesus Veiga Carim, José Renan da Silva Guimarães	Marcelo de Jesus Veiga Carim & José Renan Silva Guimarães, unpubl. data
1633	Brazil	Amapá	Jari, Alluvial Islas	AMAAI_04	Igapo	-0.650545	-52.5109	1	single	10	2011	Marcelo de Jesus Veiga Carim, José Renan da Silva Guimarães	Marcelo de Jesus Veiga Carim & José Renan Silva Guimarães, unpubl. data
1634	Brazil	Amapá	Jari, Alluvial Islas	AMAAI_05	Igapo	-0.617306	-52.5192	1	single	10	2011	Marcelo de Jesus Veiga Carim, José Renan da Silva Guimarães	Marcelo de Jesus Veiga Carim & José Renan Silva Guimarães, unpubl. data
1635	Brazil	Amapá	Jari, Alluvial Islas	AMAAI_06	Igapo	-0.641319	-52.514	1	single	10	2011	Marcelo de Jesus Veiga Carim, José Renan da Silva Guimarães	Marcelo de Jesus Veiga Carim & José Renan Silva Guimarães, unpubl. data
1636	Brazil	Amapá	Jari, Alluvial Islas	AMAAI_07	Igapo	-0.623892	-52.513	1	single	10	2011	Marcelo de Jesus Veiga Carim, José Renan da Silva Guimarães	Marcelo de Jesus Veiga Carim & José Renan Silva Guimarães, unpubl. data
1637	Brazil	Amapá	Jari, Alluvial Islas	AMAAI_08	Igapo	-0.636144	-52.5222	1	single	10	2011	Marcelo de Jesus Veiga Carim, José Renan da Silva Guimarães	Marcelo de Jesus Veiga Carim & José Renan Silva Guimarães, unpubl. data
1638	Brazil	Amapá	Jari, Igapo area 1	AMAIG1_01	Igapo	-0.666126	-52.5177	1	single	10	2011	Marcelo de Jesus Veiga Carim, José Renan da Silva Guimarães	Marcelo de Jesus Veiga Carim & José Renan Silva Guimarães, unpubl. data
1639	Brazil	Amapá	Jari, Igapo area 1	AMAIG1_02	Igapo	-0.632621	-52.5063	1	single	10	2011	Marcelo de Jesus Veiga Carim, José Renan da Silva Guimarães	Marcelo de Jesus Veiga Carim & José Renan Silva Guimarães, unpubl. data
1640	Brazil	Amapá	Jari, Igapo area 1	AMAIG1_03	Igapo	-0.581589	-52.6533	1	single	10	2011	Marcelo de Jesus Veiga Carim, José Renan da Silva Guimarães	Marcelo de Jesus Veiga Carim & José Renan Silva Guimarães, unpubl. data
1641	Brazil	Amapá	Jari, Igapo area 1	AMAIG1_04	Igapo	-0.567533	-52.661	1	single	10	2011	Marcelo de Jesus Veiga Carim, José Renan da Silva Guimarães	Marcelo de Jesus Veiga Carim & José Renan Silva Guimarães, unpubl. data
1642	Brazil	Amapá	Jari, Igapo area 1	AMAIG1_05	Igapo	-0.564133	-52.6587	1	single	10	2011	Marcelo de Jesus Veiga Carim, José Renan da Silva Guimarães	Marcelo de Jesus Veiga Carim & José Renan Silva Guimarães, unpubl. data
1643	Brazil	Amapá	Jari, Igapo area 1	AMAIG1_06	Igapo	-0.575258	-52.6543	1	single	10	2011	Marcelo de Jesus Veiga Carim, José Renan da Silva Guimarães	Marcelo de Jesus Veiga Carim & José Renan Silva Guimarães, unpubl. data
1644	Brazil	Amapá	Jari, Igapo area 1	AMAIG1_07	Igapo	-0.592229	-52.6369	1	single	10	2011	Marcelo de Jesus Veiga Carim, José Renan da Silva Guimarães	Marcelo de Jesus Veiga Carim & José Renan Silva Guimarães, unpubl. data
1645	Brazil	Amapá	Jari, Igapo area 1	AMAIG1_08	Igapo	-0.573152	-52.5857	1	single	10	2011	Marcelo de Jesus Veiga Carim, José Renan da Silva Guimarães	Marcelo de Jesus Veiga Carim & José Renan Silva Guimarães, unpubl. data
1646	Brazil	Amapá	Jari, Igapo area 1	AMAIG1_09	Igapo	-0.569946	-52.5718	1	single	10	2011	Marcelo de Jesus Veiga Carim, José Renan da Silva Guimarães	Marcelo de Jesus Veiga Carim & José Renan Silva Guimarães, unpubl. data
1647	Brazil	Amapá	Jari, Igapo area 1	AMAIG1_10	Igapo	-0.575473	-52.5641	1	single	10	2011	Marcelo de Jesus Veiga Carim, José Renan da Silva Guimarães	Marcelo de Jesus Veiga Carim & José Renan Silva Guimarães, unpubl. data
1648	Brazil	Amapá	Jari, Igapo area 1	AMAIG1_11	Igapo	-0.583287	-52.5646	1	single	10	2011	Marcelo de Jesus Veiga Carim, José Renan da Silva Guimarães	Marcelo de Jesus Veiga Carim & José Renan Silva Guimarães, unpubl. data
1649	Brazil	Amapá	Jari, Igapo area 1	AMAIG1_12	Igapo	-0.612159	-52.5199	1	single	10	2011	Marcelo de Jesus Veiga Carim, José Renan da Silva Guimarães	Marcelo de Jesus Veiga Carim & José Renan Silva Guimarães, unpubl. data
1650	Brazil	Amapá	Jari, Igapo area 1	AMAIG1_13	Igapo	-0.612793	-52.5194	1	single	10	2011	Marcelo de Jesus Veiga Carim, José Renan da Silva Guimarães	Marcelo de Jesus Veiga Carim & José Renan Silva Guimarães, unpubl. data
1651	Brazil	Amapá	Jari, Igapo area 1	AMAIG1_14	Igapo	-0.621844	-52.5256	1	single	10	2011	Marcelo de Jesus Veiga Carim, José Renan da Silva Guimarães	Marcelo de Jesus Veiga Carim & José Renan Silva Guimarães, unpubl. data
1652	Brazil	Amapá	Jari, Igapo area 1	AMAIG1_15	Igapo	-0.625797	-52.5232	1	single	10	2011	Marcelo de Jesus Veiga Carim, José Renan da Silva Guimarães	Marcelo de Jesus Veiga Carim & José Renan Silva Guimarães, unpubl. data
1653	Brazil	Amapá	Jari, Igapo area 1	AMAIG1_16	Igapo	-0.57005	-52.5868	1	single	10	2011	Marcelo de Jesus Veiga Carim, José Renan da Silva Guimarães	Marcelo de Jesus Veiga Carim & José Renan Silva Guimarães, unpubl. data
1654	Brazil	Amapá	Jari, Igapo area 2	AMAIG2_01	Igapo	-0.627883	-52.5033	1	single	10	2011	Marcelo de Jesus Veiga Carim, José Renan da Silva Guimarães	Marcelo de Jesus Veiga Carim & José Renan Silva Guimarães, unpubl. data
1655	Brazil	Amapá	Jari, Igapo area 2	AMAIG2_02	Igapo	-0.631111	-52.5042	1	single	10	2011	Marcelo de Jesus Veiga Carim, José Renan da Silva Guimarães	Marcelo de Jesus Veiga Carim & José Renan Silva Guimarães, unpubl. data
1656	Brazil	Amapá	Jari, Igapo area 2	AMAIG2_03	Igapo	-0.649174	-52.5292	1	single	10	2011	Marcelo de Jesus Veiga Carim, José Renan da Silva Guimarães	Marcelo de Jesus Veiga Carim & José Renan Silva Guimarães, unpubl. data
1657	Brazil	Amapá	Jari, Igapo area 2	AMAIG2_04	Igapo	-0.650466	-52.5324	1	single	10	2011	Marcelo de Jesus Veiga Carim, José Renan da Silva Guimarães	Marcelo de Jesus Veiga Carim & José Renan Silva Guimarães, unpubl. data
1658	Brazil	Amapá	Jari, Igapo area 2	AMAIG2_05	Igapo	-0.576273	-52.5516	1	single	10	2011	Marcelo de Jesus Veiga Carim, José Renan da Silva Guimarães	Marcelo de Jesus Veiga Carim & José Renan Silva Guimarães, unpubl. data
1659	Brazil	Amapá	Jari, Igapo area 2	AMAIG2_06	Igapo	-0.588648	-52.6354	1	single	10	2011	Marcelo de Jesus Veiga Carim, José Renan da Silva Guimarães	Marcelo de Jesus Veiga Carim & José Renan Silva Guimarães, unpubl. data
1660	Brazil	Amapá	Jari, Igapo area 2	AMAIG2_07	Igapo	-0.565076	-52.6494	1	single	10	2011	Marcelo de Jesus Veiga Carim, José Renan da Silva Guimarães	Marcelo de Jesus Veiga Carim & José Renan Silva Guimarães, unpubl. data
1661	Brazil	Amapá	Jari, Terra Firme	AMATF_01	Terra Firme	-0.606863	-52.5091	1	single	10	2011	Marcelo de Jesus Veiga Carim, José Renan da Silva Guimarães	Marcelo de Jesus Veiga Carim & José Renan Silva Guimarães, unpubl. data
1662	Brazil	Amapá	Jari, Terra Firme	AMATF_02	Terra Firme	-0.60433	-52.5108	1	single	10	2011	Marcelo de Jesus Veiga Carim, José Renan da Silva Guimarães	Marcelo de Jesus Veiga Carim & José Renan Silva Guimarães, unpubl. data
1663	Brazil	Amapá	Jari, Terra Firme	AMATF_03	Terra Firme	-0.601997	-52.5078	1	single	10	2011	Marcelo de Jesus Veiga Carim, José Renan da Silva Guimarães	Marcelo de Jesus Veiga Carim & José Renan Silva Guimarães, unpubl. data
1664	Brazil	Amapá	Jari, Terra Firme	AMATF_04	Terra Firme	-0.600189	-52.5051	1	single	10	2011	Marcelo de Jesus Veiga Carim, José Renan da Silva Guimarães	Marcelo de Jesus Veiga Carim & José Renan Silva Guimarães, unpubl. data
1665	Brazil	Amapá	Jari, Terra Firme	AMATF_05	Terra Firme	-0.599366	-52.5065	1	single	10	2011	Marcelo de Jesus Veiga Carim, José Renan da Silva Guimarães	Marcelo de Jesus Veiga Carim & José Renan Silva Guimarães, unpubl. data
1666	Brazil	Amapá	Jari, Terra Firme	AMATF_06	Terra Firme	-0.596508	-52.5052	0.5	single	10	2011	Marcelo de Jesus Veiga Carim, José Renan da Silva Guimarães	Marcelo de Jesus Veiga Carim & José Renan Silva Guimarães, unpubl. data
1667	Brazil	Amapá	Iratapuru, Terra Firme	IRATAP_01	Terra Firme	-0.428942	-52.5306	1	single	10	2006	Marcelo de Jesus Veiga Carim, José Renan da Silva Guimarães	Carim, M. d. J. V., da Silva Guimarães, J. R., Tostes, L. d. C. L., Takiyama, L. R. & Wittmann, F. (2015) Composition, structure and floristic diversity in dense rain forest in the Eastern Amazon, Amapá, Brazil. Acta Scientiarum. Biological Sciences, 37, 419-426.
1668	Brazil	Amapá	Iratapuru, Terra Firme	IRATAP_02	Terra Firme	-0.44728	-52.546	1	single	10	2006	Marcelo de Jesus Veiga Carim, José Renan da Silva Guimarães	Carim, M. d. J. V., da Silva Guimarães, J. R., Tostes, L. d. C. L., Takiyama, L. R. & Wittmann, F. (2015) Composition, structure and floristic diversity in dense rain forest in the Eastern Amazon, Amapá, Brazil. Acta Scientiarum. Biological Sciences, 37, 419-426.
1669	Brazil	Amapá	Iratapuru, Terra Firme	IRATAP_03	Terra Firme	-0.483595	-52.572	1	single	10	2006	Marcelo de Jesus Veiga Carim, José Renan da Silva Guimarães	Carim, M. d. J. V., da Silva Guimarães, J. R., Tostes, L. d. C. L., Takiyama, L. R. & Wittmann, F. (2015) Composition, structure and floristic diversity in dense rain forest in the Eastern Amazon, Amapá, Brazil. Acta Scientiarum. Biological Sciences, 37, 419-426.
1670	Brazil	Amapá	Iratapuru, Terra Firme	IRATAP_04	Terra Firme	-0.482745	-52.5706	1	single	10	2006	Marcelo de Jesus Veiga Carim, José Renan da Silva Guimarães	Carim, M. d. J. V., da Silva Guimarães, J. R., Tostes, L. d. C. L., Takiyama, L. R. & Wittmann, F. (2015) Composition, structure and floristic diversity in dense rain forest in the Eastern Amazon, Amapá, Brazil. Acta Scientiarum. Biological Sciences, 37, 419-426.
1671	Brazil	Amapá	Iratapuru, Terra Firme	IRATAP_05	Terra Firme	-0.011604	-52.5182	1	single	10	2006	Marcelo de Jesus Veiga Carim, José Renan da Silva Guimarães	Carim, M. d. J. V., da Silva Guimarães, J. R., Tostes, L. d. C. L., Takiyama, L. R. & Wittmann, F. (2015) Composition, structure and floristic diversity in dense rain forest in the Eastern Amazon, Amapá, Brazil. Acta Scientiarum. Biological Sciences, 37, 419-426.
1672	Brazil	Amapá	Iratapuru, Terra Firme	IRATAP_06	Terra Firme	-0.000136	-52.5031	1	single	10	2006	Marcelo de Jesus Veiga Carim, José Renan da Silva Guimarães	Carim, M. d. J. V., da Silva Guimarães, J. R., Tostes, L. d. C. L., Takiyama, L. R. & Wittmann, F. (2015) Composition, structure and floristic diversity in dense rain forest in the Eastern Amazon, Amapá, Brazil. Acta Scientiarum. Biological Sciences, 37, 419-426.
1673	Brazil	Amapá	Iratapuru, Terra Firme	IRATAP_07	Terra Firme	-0.000136	-52.5095	1	single	10	2006	Marcelo de Jesus Veiga Carim, José Renan da Silva Guimarães	Carim, M. d. J. V., da Silva Guimarães, J. R., Tostes, L. d. C. L., Takiyama, L. R. & Wittmann, F. (2015) Composition, structure and floristic diversity in dense rain forest in the Eastern Amazon, Amapá, Brazil. Acta Scientiarum. Biological Sciences, 37, 419-426.
1674	Brazil	Amapá	Iratapuru, Terra Firme	IRATAP_08	Terra Firme	-0.039993	-52.5221	1	single	10	2006	Marcelo de Jesus Veiga Carim, José Renan da Silva Guimarães	Carim, M. d. J. V., da Silva Guimarães, J. R., Tostes, L. d. C. L., Takiyama, L. R. & Wittmann, F. (2015) Composition, structure and floristic diversity in dense rain forest in the Eastern Amazon, Amapá, Brazil. Acta Scientiarum. Biological Sciences, 37, 419-426.
1675	Brazil	Amapá	Iratapuru, Terra Firme	IRATAP_09	Terra Firme	-0.059103	-52.5337	1	single	10	2006	Marcelo de Jesus Veiga Carim, José Renan da Silva Guimarães	Carim, M. d. J. V., da Silva Guimarães, J. R., Tostes, L. d. C. L., Takiyama, L. R. & Wittmann, F. (2015) Composition, structure and floristic diversity in dense rain forest in the Eastern Amazon, Amapá, Brazil. Acta Scientiarum. Biological Sciences, 37, 419-426.
1676	Brazil	Amapá	Iratapuru, Terra Firme	IRATAP_10	Terra Firme	-0.018477	-52.4914	1	single	10	2006	Marcelo de Jesus Veiga Carim, José Renan da Silva Guimarães	Carim, M. d. J. V., da Silva Guimarães, J. R., Tostes, L. d. C. L., Takiyama, L. R. & Wittmann, F. (2015) Composition, structure and floristic diversity in dense rain forest in the Eastern Amazon, Amapá, Brazil. Acta Scientiarum. Biological Sciences, 37, 419-426.
1677	Brazil	Amapá	Iratapuru, Terra Firme	IRATAP_11	Terra Firme	-0.001999	-52.4888	1	single	10	2006	Marcelo de Jesus Veiga Carim, José Renan da Silva Guimarães	Carim, M. d. J. V., da Silva Guimarães, J. R., Tostes, L. d. C. L., Takiyama, L. R. & Wittmann, F. (2015) Composition, structure and floristic diversity in dense rain forest in the Eastern Amazon, Amapá, Brazil. Acta Scientiarum. Biological Sciences, 37, 419-426.
1678	Brazil	Amapá	Iratapuru, Terra Firme	IRATAP_12	Terra Firme	-0.001999	-52.4888	1	single	10	2006	Marcelo de Jesus Veiga Carim, José Renan da Silva Guimarães	Carim, M. d. J. V., da Silva Guimarães, J. R., Tostes, L. d. C. L., Takiyama, L. R. & Wittmann, F. (2015) Composition, structure and floristic diversity in dense rain forest in the Eastern Amazon, Amapá, Brazil. Acta Scientiarum. Biological Sciences, 37, 419-426.
1679	Brazil	Amapá	Iratapuru, Terra Firme	IRATAP_13	Terra Firme	-0.000588	-52.4925	1	single	10	2006	Marcelo de Jesus Veiga Carim, José Renan da Silva Guimarães	Carim, M. d. J. V., da Silva Guimarães, J. R., Tostes, L. d. C. L., Takiyama, L. R. & Wittmann, F. (2015) Composition, structure and floristic diversity in dense rain forest in the Eastern Amazon, Amapá, Brazil. Acta Scientiarum. Biological Sciences, 37, 419-426.
1680	Brazil	Amapá	Iratapuru, Terra Firme	IRATAP_14	Terra Firme	-0.079942	-52.486	1	single	10	2006	Marcelo de Jesus Veiga Carim, José Renan da Silva Guimarães	Carim, M. d. J. V., da Silva Guimarães, J. R., Tostes, L. d. C. L., Takiyama, L. R. & Wittmann, F. (2015) Composition, structure and floristic diversity in dense rain forest in the Eastern Amazon, Amapá, Brazil. Acta Scientiarum. Biological Sciences, 37, 419-426.
1681	Colombia	Amazonas	Eje Apaporis Tabatinga	APAPOR_01	Terra Firme	-3.9	-69.95	0.4	single	10	2016	Dairon Cárdenas	Cardenas, D. unpubl. data.
1682	Colombia	Guainía	Mpio. Inírida	GUAIN_01	Igapo	3.88333	-67.8667	0.6	combined	10	2016	Dairon Cárdenas	Cardenas, D. unpubl. data.
1683	Colombia	Guainía	Mpio. Inírida	GUAIN_02	Terra Firme	3.75578	-67.8316	0.5	combined	10	2016	Dairon Cárdenas	Cardenas, D. unpubl. data.
1685	Colombia	Guainía	Mpio. Inírida	GUAIN_04	Terra Firme	3.79167	-67.8197	1	single	10	2016	Dairon Cárdenas	Cardenas, D. unpubl. data.
1686	Colombia	Guainía	Mpio. Inírida	GUAIN_05	Terra Firme	3.09944	-67.7894	0.4	combined	10	2016	Dairon Cárdenas	Cardenas, D. unpubl. data.
1687	Colombia	Guainía	Mpio. Inírida	GUAIN_06	Terra Firme	3.08333	-67.7833	0.4	combined	10	2016	Dairon Cárdenas	Cardenas, D. unpubl. data.
1688	Colombia	Guainía	Mpio. Inírida	GUAIN_07	Terra Firme	3.57389	-67.6329	0.6	combined	10	2016	Dairon Cárdenas	Cardenas, D. unpubl. data.
1689	Colombia	Guainía	Mpio. Inírida	GUAIN_08	Terra Firme	3.61917	-67.6172	0.6	combined	10	2016	Dairon Cárdenas	Cardenas, D. unpubl. data.
1690	Colombia	Guaviare	Biodiversidad y Sistemas de Producción	GUAV_01	Terra Firme	1.96428	-72.6721	1.1	single	10	2016	Dairon Cárdenas	Cardenas, D. unpubl. data.
1691	Colombia	Guaviare	Guaviare Estacion el Trueno	GUAV_02	Terra Firme	2.37556	-72.6422	0.6	combined	10	2016	Dairon Cárdenas	Cardenas, D. unpubl. data.
1692	Colombia	Putumayo	Mocoa-Serranía de Churumbelo	MO1	Terra Firme	1.15056	-76.6275	1	single	10	2003	Dairon Cárdenas	Cardenas, D. unpubl. data.
1693	Colombia	Putumayo	Pto Leguizamo-Lagarto Cocha	LG	Terra Firme	-0.132667	-74.8532	1	single	10	2003	Dairon Cárdenas	Cardenas, D. unpubl. data.
1694	Colombia	Amazonas	Tarapacá	TARAPAC_01	Terra Firme	-2.50978	-70.0786	0.5	combined	10	2016	Dairon Cárdenas	Cardenas, D. unpubl. data.
1695	Colombia	Amazonas	Corregimiento de Tarapacá. Cuenca del Río Porvenir.	TP1	Terra Firme	-2.53739	-70.1705	1	single	10	2007	Nicolás Castaño Arboleda, Dairon Cárdenas	Nicolás Castaño Arboleda, unpubl. data
1696	Colombia	Amazonas	Corregimiento de Tarapacá. Cuenca del Río Porvenir.	TP2	Varzea	-2.52147	-70.1852	1	single	10	2007	Nicolás Castaño Arboleda, Dairon Cárdenas	Nicolás Castaño Arboleda, unpubl. data
1697	Colombia	Amazonas	Corregimiento de Tarapacá. Cuenca del Río Porvenir.	TP3	Terra Firme	-2.51311	-70.1957	1	single	10	2007	Nicolás Castaño Arboleda, Dairon Cárdenas	Nicolás Castaño Arboleda, unpubl. data
1698	Colombia	Amazonas	Corregimiento de Tarapacá. Cuenca del Río Porvenir.	TP4	Terra Firme	-2.55733	-70.1746	1	single	10	2007	Nicolás Castaño Arboleda, Dairon Cárdenas	Nicolás Castaño Arboleda, unpubl. data
1699	Colombia	Amazonas	Corregimiento de Tarapacá. Cuenca del Río Porvenir.	TP5	Terra Firme	-2.53458	-70.2002	1	single	10	2007	Nicolás Castaño Arboleda, Dairon Cárdenas	Nicolás Castaño Arboleda, unpubl. data
1700	Brazil	Amazonas	PPBIO/Uatuma	UA_L1_0500	Terra Firme	-2.03583	-59.6014	1	single	10	2004	Fernanda Antunes Carvalho, Marcelo Petratti Pansonato, Flávia Costa, Fernanda Coelho de Souza, Bill Magnusson, Carolina Castilho	Fernanda Coelho Souza, unpubl. data (PPBIO Uatuma)
1701	Brazil	Amazonas	PPBIO/Uatuma	UA_L1_1500	Terra Firme	-2.03591	-59.5928	1	single	10	2004	Fernanda Antunes Carvalho, Marcelo Petratti Pansonato, Flávia Costa, Fernanda Coelho de Souza, Bill Magnusson, Carolina Castilho	Fernanda Coelho Souza, unpubl. data (PPBIO Uatuma)
1702	Brazil	Amazonas	PPBIO/Uatuma	UA_L2_0500	Terra Firme	-2.04499	-59.6015	1	single	10	2004	Fernanda Antunes Carvalho, Marcelo Petratti Pansonato, Flávia Costa, Fernanda Coelho de Souza, Bill Magnusson, Carolina Castilho	Fernanda Coelho Souza, unpubl. data (PPBIO Uatuma)
1703	Brazil	Amazonas	PPBIO/Uatuma	UA_L2_2500	Terra Firme	-2.04565	-59.5834	1	single	10	2004	Fernanda Antunes Carvalho, Marcelo Petratti Pansonato, Flávia Costa, Fernanda Coelho de Souza, Bill Magnusson, Carolina Castilho	Fernanda Coelho Souza, unpubl. data (PPBIO Uatuma)
1704	Brazil	Amazonas	PPBIO/Uatuma	UA_L2_3500	Terra Firme	-2.04589	-59.5748	1	single	10	2004	Fernanda Antunes Carvalho, Marcelo Petratti Pansonato, Flávia Costa, Fernanda Coelho de Souza, Bill Magnusson, Carolina Castilho	Fernanda Coelho Souza, unpubl. data (PPBIO Uatuma)
1705	Brazil	Amazonas	PPBIO/Uatuma	UA_L3_0500	Terra Firme	-2.0544	-59.6058	1	single	10	2004	Fernanda Antunes Carvalho, Marcelo Petratti Pansonato, Flávia Costa, Fernanda Coelho de Souza, Bill Magnusson, Carolina Castilho	Fernanda Coelho Souza, unpubl. data (PPBIO Uatuma)
1706	Brazil	Amazonas	PPBIO/Uatuma	UA_L4_2500	Terra Firme	-2.06347	-59.5838	1	single	10	2004	Fernanda Antunes Carvalho, Marcelo Petratti Pansonato, Flávia Costa, Fernanda Coelho de Souza, Bill Magnusson, Carolina Castilho	Fernanda Coelho Souza, unpubl. data (PPBIO Uatuma)
1707	Brazil	Amazonas	PPBIO/Uatuma	UA_L5_0500	Terra Firme	-2.07282	-59.6021	1	single	10	2004	Fernanda Antunes Carvalho, Marcelo Petratti Pansonato, Flávia Costa, Fernanda Coelho de Souza, Bill Magnusson, Carolina Castilho	Fernanda Coelho Souza, unpubl. data (PPBIO Uatuma)
1708	Brazil	Amazonas	PPBIO/Uatuma	UA_L6_0500	Terra Firme	-2.08294	-59.6009	1	single	10	2004	Fernanda Antunes Carvalho, Marcelo Petratti Pansonato, Flávia Costa, Fernanda Coelho de Souza, Bill Magnusson, Carolina Castilho	Fernanda Coelho Souza, unpubl. data (PPBIO Uatuma)
1709	Brazil	Amazonas	PPBIO/Uatuma	UA_L6_1500	Terra Firme	-2.08204	-59.5922	1	single	10	2004	Fernanda Antunes Carvalho, Marcelo Petratti Pansonato, Flávia Costa, Fernanda Coelho de Souza, Bill Magnusson, Carolina Castilho	Fernanda Coelho Souza, unpubl. data (PPBIO Uatuma)
1715	Brazil	Amazonas	Rio Araca plot 1	ARACA_01	Igapo	-0.124283	-63.2996	0.75	single	10	2013	Florian Wittmann	Wittmann, F. et al unpubl. data
1716	Brazil	Amazonas	Rio Araca plot 2	ARACA_02	Igapo	-0.125767	-63.2938	0.75	single	10	2013	Florian Wittmann	Wittmann, F. et al unpubl. data
1717	Brazil	Amazonas	Rio Cuiuni, Igarapé grande	IG_GRAN_01	Igapo	-0.816389	-63.2519	0.4	single	10	2013	Florian Wittmann	Wittmann, F. et al unpubl. data
1718	Brazil	Amazonas	Rio Cuiuni, Igarapé do Mamulé	IG_MAMU_01	Igapo	-0.856109	-63.2374	0.6	single	10	2013	Florian Wittmann	Wittmann, F. et al unpubl. data
1719	Peru	Madre de Dios	Cocha Cashu	BAM_01	Terra Firme	-11.8194	-71.3901	1	Single	10	2000	Miles Silman, William Farfan, Karina Garcia	Miles Silman, unpubl. data
1720	Peru	Madre de Dios	Pantiacolla	PAN_01	Terra Firme	-12.6404	-71.2446	1	Single	10	2002	Miles Silman, William Farfan	Miles Silman, unpubl. data
1721	Peru	Madre de Dios	Los Amigos Biological Station - Castañal trail	Castanal_A1	Terra Firme	-12.5526	-70.1109	1	single	10	2002	Miles Silman, John Terborgh	Miles Silman, John Terborgh, unpubl. data
1722	Peru	Madre de Dios	Los Amigos Biological Station - Castañal trail	Castanal_A2	Terra Firme	-12.5526	-70.109	1	single	10	2002	Miles Silman, John Terborgh	Miles Silman, John Terborgh, unpubl. data
1723	Peru	Madre de Dios	Erika lodge 1	Erika_1	Terra Firme	-12.8174	-71.396	1	single	10	1994	Miles Silman, John Terborgh	Miles Silman, John Terborgh, unpubl. data
1724	Peru	Madre de Dios	Erika lodge 2	Erika_2	Terra Firme	-12.8183	-71.396	1	single	10	1994	Miles Silman, John Terborgh	Miles Silman, John Terborgh, unpubl. data
1725	Brazil	Amazonas	Município do Apuí	APUI_1	Terra Firme	-6.98636	-59.9522	2	simple	10	2014	Luiz de Souza Coelho, Juan David Cardenas Revilla, Jean-Louis Guillaumet, Diógenes de Andrade Lima Filho, Luiz Carlos de Matos Bonates, Emanuelle de Sousa Farias, Ires Paula de Andrade Miranda, Edelcilio Marques Barbosa	Luiz Souza Coelho et al, upubl. data
1726	Brazil	Amazonas	Município de Benjamin Constant	BENCON_1	Terra Firme	-4.40914	-70.0246	1	simple	10	2008	Juan David Cardenas Revilla, Luiz de Souza Coelho, José Ferreira Ramos	Luiz Souza Coelho et al, upubl. data
1727	Brazil	Amazonas	Município do Candeias do Jamari	CAND_01	Terra Firme	-8.77614	-63.46	2	simple	10	2014	Luiz de Souza Coelho, Juan David Cardenas Revilla, Jean-Louis Guillaumet, Diógenes de Andrade Lima Filho, Luiz Carlos de Matos Bonates, Emanuelle de Sousa Farias	Luiz Souza Coelho et al, upubl. data
1728	Brazil	Amazonas	Município do Careiro Castanho	CAREIRO_1	Terra Firme	-4.14233	-60.7371	2	simple	10	2014	Luiz de Souza Coelho, Juan David Cardenas Revilla, Jean-Louis Guillaumet, Diógenes de Andrade Lima Filho, Luiz Carlos de Matos Bonates, Emanuelle de Sousa Farias	Luiz Souza Coelho et al, upubl. data
1729	Brazil	Amazonas	Município do Coari	COARI_1	Terra Firme	-4.5	-63	2	simple	10	2014	Luiz de Souza Coelho, Juan David Cardenas Revilla, Jean-Louis Guillaumet, Diógenes de Andrade Lima Filho, Luiz Carlos de Matos Bonates, Emanuelle de Sousa Farias	Luiz Souza Coelho et al, upubl. data
1730	Brazil	Amazonas	Fazenda Tivoli, Rio Ituxi, Município de Lábrea	LABREA_1	Terra Firme	-7.82728	-65.1985	2	simple	10	2014	Luiz de Souza Coelho, Juan David Cardenas Revilla, Ires Paula de Andrade Miranda, Edelcilio Marques Barbosa	Luiz Souza Coelho et al, upubl. data
1731	Brazil	Amazonas	Município do Nhamundá	NHAM_1	Terra Firme	-2.18192	-56.7056	1	simple	10	2005	Juan David Cardenas Revilla, Luiz de Souza Coelho, José Ferreira Ramos, Ires Paula de Andrade Miranda, Edelcilio Marques Barbosa	Luiz Souza Coelho et al, upubl. data
1732	Brazil	Amazonas	Município do Nhamundá	NHAM_2	Terra Firme	-2.15027	-56.7895	2	simple	10	2005	Juan David Cardenas Revilla, Luiz de Souza Coelho, José Ferreira Ramos, Ires Paula de Andrade Miranda, Edelcilio Marques Barbosa	Luiz Souza Coelho et al, upubl. data
1733	Brazil	Roraima	Caracaraí	CARAC_9Ha	Terra Firme	1.84167	-60.9333	9	single	10	2010	Conde & Tonini	Condé, T. M. & Tonini, H. (2013) Fitossociologia de uma Floresta Ombrófila Densa na Amazônia Setentrional, Roraima, Brasil. Acta Amazonica, 43, 247-260.
1734	Brazil	Amapá	Amapa North	AMAPA_N34	Terra Firme	3.5	-51.5	3.4	combined	10	2005	Marcelo Carim	Carim, M. J. V., Guillaumet, J.-L. B., Guimarães, J. R. S. & Tostes, L. C. L. (2013) Composição e Estrutura de Floresta Ombrófila Densa do extremo Norte do Estado do Amapá, Brasil. BIOTA AMAZÔNIA, 3, 1-10.
1774	Brazil	Pará	Município de Itaituba e Jacareacanga	TAPAJ_04	Terra Firme	-5.79341	-57.3993	1	single	10	2013	Diógenes de Andrade Lima Filho, Francisca Dionízia de Almeida Matos, Iêda Leão do Amaral, Luiz de Souza Coelho	Ieda Amaral unpubl. data
1775	Brazil	Pará	Município de Itaituba e Jacareacanga	TAPAJ_05	Terra Firme	-5.84297	-57.2039	1	single	10	2013	Diógenes de Andrade Lima Filho, Francisca Dionízia de Almeida Matos, Iêda Leão do Amaral, Luiz de Souza Coelho	Ieda Amaral unpubl. data
1776	Brazil	Pará	Município de Itaituba e Jacareacanga	TAPAJ_06	Terra Firme	-5.62226	-57.2802	1	single	10	2013	Diógenes de Andrade Lima Filho, Francisca Dionízia de Almeida Matos, Iêda Leão do Amaral, Luiz de Souza Coelho	Ieda Amaral unpubl. data
1777	Brazil	Pará	Município de Itaituba e Jacareacanga	TAPAJ_07	Terra Firme	-5.57225	-57.1285	1	single	10	2013	Diógenes de Andrade Lima Filho, Francisca Dionízia de Almeida Matos, Iêda Leão do Amaral, Luiz de Souza Coelho	Ieda Amaral unpubl. data
1778	Brazil	Pará	Município de Itaituba e Jacareacanga	TAPAJ_08	Terra Firme	-5.62226	-57.2802	1	single	10	2013	Diógenes de Andrade Lima Filho, Francisca Dionízia de Almeida Matos, Iêda Leão do Amaral, Luiz de Souza Coelho	Ieda Amaral unpubl. data
1779	Brazil	Pará	Município de Itaituba e Jacareacanga	TAPAJ_09	Terra Firme	-5.23019	-56.9308	1	single	10	2013	Diógenes de Andrade Lima Filho, Francisca Dionízia de Almeida Matos, Iêda Leão do Amaral, Luiz de Souza Coelho	Ieda Amaral unpubl. data
1780	Brazil	Pará	Município de Itaituba e Jacareacanga	TAPAJ_10	Terra Firme	-6.10519	-57.6564	1	single	10	2013	Diógenes de Andrade Lima Filho, Francisca Dionízia de Almeida Matos, Iêda Leão do Amaral, Luiz de Souza Coelho	Ieda Amaral unpubl. data
1781	Brazil	Pará	Município de Itaituba e Jacareacanga	TAPAJ_11	Terra Firme	-6.10813	-57.6127	1	single	10	2013	Diógenes de Andrade Lima Filho, Francisca Dionízia de Almeida Matos, Iêda Leão do Amaral, Luiz de Souza Coelho	Ieda Amaral unpubl. data
1782	Brazil	Rondônia	Jatuarana_Igapo	JT01_04	Igapo	-8.75119	-64.0766	1	combined	10	2009	Angelo Gilberto Manzatto, Neidiane Farias Costa Reis, Katia Regina Casula	Angelo Gilberto Manzatto et al, unpubl. data
1783	Brazil	Rondônia	Jatuarana_Igapo	JT05_08	Igapo	-8.74068	-64.0497	1	combined	10	2009	Angelo Gilberto Manzatto, Neidiane Farias Costa Reis, Katia Regina Casula	Angelo Gilberto Manzatto et al, unpubl. data
1784	Brazil	Rondônia	Jatuarana_Igapo	JT09_12	Igapo	-8.76809	-64.0405	1	combined	10	2009	Angelo Gilberto Manzatto, Neidiane Farias Costa Reis, Katia Regina Casula	Angelo Gilberto Manzatto et al, unpubl. data
1785	Brazil	Rondônia	Jatuarana_Igapo	JT13_15	Igapo	-8.80844	-64.0469	0.75	combined	10	2009	Angelo Gilberto Manzatto, Neidiane Farias Costa Reis, Katia Regina Casula	Angelo Gilberto Manzatto et al, unpubl. data
1786	Brazil	Rondônia	Branco_Igapo	RB0102	Igapo	-9.37978	-64.3952	0.5	combined	10	2009	Angelo Gilberto Manzatto, Neidiane Farias Costa Reis, Katia Regina Casula	Angelo Gilberto Manzatto et al, unpubl. data
1787	Brazil	Rondônia	Branco_Igapo	RB0305	Igapo	-9.39443	-64.3725	0.5	combined	10	2009	Angelo Gilberto Manzatto, Neidiane Farias Costa Reis, Katia Regina Casula	Angelo Gilberto Manzatto et al, unpubl. data
1788	Brazil	Rondônia	Branco_Igapo	RB0406	Igapo	-9.40625	-64.3676	0.5	combined	10	2009	Angelo Gilberto Manzatto, Neidiane Farias Costa Reis, Katia Regina Casula	Angelo Gilberto Manzatto et al, unpubl. data
1789	Brazil	Rondônia	Branco_Igapo	RB07_09	Igapo	-9.42135	-64.3453	0.75	combined	10	2009	Angelo Gilberto Manzatto, Neidiane Farias Costa Reis, Katia Regina Casula	Angelo Gilberto Manzatto et al, unpubl. data
1790	Brazil	Rondônia	Contras_Igapo	RCA0102	Igapo	-9.19992	-64.3703	0.5	combined	10	2009	Angelo Gilberto Manzatto, Neidiane Farias Costa Reis, Katia Regina Casula	Angelo Gilberto Manzatto et al, unpubl. data
1791	Brazil	Rondônia	Contras_Igapo	RCA03_05	Igapo	-9.22801	-64.3303	0.75	combined	10	2009	Angelo Gilberto Manzatto, Neidiane Farias Costa Reis, Katia Regina Casula	Angelo Gilberto Manzatto et al, unpubl. data
1792	Brazil	Rondônia	Jaci_Parana_Igapo	RJP01_05	Igapo	-9.26215	-64.3925	1.25	combined	10	2009	Angelo Gilberto Manzatto, Neidiane Farias Costa Reis, Katia Regina Casula	Angelo Gilberto Manzatto et al, unpubl. data
1793	Brazil	Rondônia	Jaci_Parana_Igapo	RJP06_09	Igapo	-9.32212	-64.4183	1	combined	10	2009	Angelo Gilberto Manzatto, Neidiane Farias Costa Reis, Katia Regina Casula	Angelo Gilberto Manzatto et al, unpubl. data
1794	Brazil	Rondônia	Jaci_Parana_Igapo	RJP10_12	Igapo	-9.35506	-64.3975	0.75	combined	10	2009	Angelo Gilberto Manzatto, Neidiane Farias Costa Reis, Katia Regina Casula	Angelo Gilberto Manzatto et al, unpubl. data
1795	Brazil	Rondônia	Jaci_Parana_Igapo	RJP13_15	Igapo	-9.38789	-64.4115	0.75	combined	10	2009	Angelo Gilberto Manzatto, Neidiane Farias Costa Reis, Katia Regina Casula	Angelo Gilberto Manzatto et al, unpubl. data
1796	Brazil	Rondônia	Jaci_Parana_Igapo	RJP1617	Igapo	-9.41315	-64.4242	0.5	combined	10	2009	Angelo Gilberto Manzatto, Neidiane Farias Costa Reis, Katia Regina Casula	Angelo Gilberto Manzatto et al, unpubl. data
1797	Brazil	Rondônia	Jaci_Parana_Igapo	RJP18_21	Igapo	-9.43436	-64.4167	1	combined	10	2009	Angelo Gilberto Manzatto, Neidiane Farias Costa Reis, Katia Regina Casula	Angelo Gilberto Manzatto et al, unpubl. data
1798	Brazil	Rondônia	Jaci_Parana_Igapo	RJP2223	Igapo	-9.45195	-64.4262	0.5	combined	10	2009	Angelo Gilberto Manzatto, Neidiane Farias Costa Reis, Katia Regina Casula	Angelo Gilberto Manzatto et al, unpubl. data
1799	Brazil	Rondônia	Rio_Madeira_right	RMD010607	Varzea	-8.86397	-64.0375	0.75	combined	10	2009	Angelo Gilberto Manzatto, Neidiane Farias Costa Reis, Katia Regina Casula	Angelo Gilberto Manzatto et al, unpubl. data
1800	Brazil	Rondônia	Rio_Madeira_right	RMD0203	Varzea	-8.88142	-64.0524	0.5	combined	10	2009	Angelo Gilberto Manzatto, Neidiane Farias Costa Reis, Katia Regina Casula	Angelo Gilberto Manzatto et al, unpubl. data
1801	Brazil	Rondônia	Rio_Madeira_right	RMD040509	Varzea	-8.85549	-64.0154	0.75	combined	10	2009	Angelo Gilberto Manzatto, Neidiane Farias Costa Reis, Katia Regina Casula	Angelo Gilberto Manzatto et al, unpubl. data
1802	Brazil	Rondônia	Rio_Madeira_right	RMD081012	Varzea	-8.82563	-63.9678	0.75	combined	10	2009	Angelo Gilberto Manzatto, Neidiane Farias Costa Reis, Katia Regina Casula	Angelo Gilberto Manzatto et al, unpubl. data
1803	Brazil	Rondônia	Rio_Madeira_right	RMD111314	Varzea	-8.91038	-64.0787	0.75	combined	10	2009	Angelo Gilberto Manzatto, Neidiane Farias Costa Reis, Katia Regina Casula	Angelo Gilberto Manzatto et al, unpubl. data
1804	Brazil	Rondônia	Rio_Madeira_right	RMD1516	Igapo	-8.96917	-64.0759	0.5	combined	10	2009	Angelo Gilberto Manzatto, Neidiane Farias Costa Reis, Katia Regina Casula	Angelo Gilberto Manzatto et al, unpubl. data
1805	Brazil	Rondônia	Rio_Madeira_right	RMD1719	Igapo	-9.00377	-64.1254	0.5	combined	10	2009	Angelo Gilberto Manzatto, Neidiane Farias Costa Reis, Katia Regina Casula	Angelo Gilberto Manzatto et al, unpubl. data
1806	Brazil	Rondônia	Rio_Madeira_right	RMD182021	Varzea	-9.02855	-64.2246	0.75	combined	10	2009	Angelo Gilberto Manzatto, Neidiane Farias Costa Reis, Katia Regina Casula	Angelo Gilberto Manzatto et al, unpubl. data
1807	Brazil	Rondônia	Rio_Madeira_right	RMD22_25	Varzea	-9.05695	-64.2892	1	combined	10	2009	Angelo Gilberto Manzatto, Neidiane Farias Costa Reis, Katia Regina Casula	Angelo Gilberto Manzatto et al, unpubl. data
1808	Brazil	Rondônia	Rio_Madeira_right	RMD26_29	Varzea	-9.13073	-64.3265	1	combined	10	2009	Angelo Gilberto Manzatto, Neidiane Farias Costa Reis, Katia Regina Casula	Angelo Gilberto Manzatto et al, unpubl. data
1809	Brazil	Rondônia	Rio_Madeira_right	RMD3132	Varzea	-9.18664	-64.4891	0.5	combined	10	2009	Angelo Gilberto Manzatto, Neidiane Farias Costa Reis, Katia Regina Casula	Angelo Gilberto Manzatto et al, unpubl. data
1810	Brazil	Rondônia	Rio_Madeira_left	RME01020306	Varzea	-8.83149	-63.9898	1	combined	10	2009	Angelo Gilberto Manzatto, Neidiane Farias Costa Reis, Katia Regina Casula	Angelo Gilberto Manzatto et al, unpubl. data
1811	Brazil	Rondônia	Rio_Madeira_left	RME040507	Varzea	-8.80254	-63.9771	0.75	combined	10	2009	Angelo Gilberto Manzatto, Neidiane Farias Costa Reis, Katia Regina Casula	Angelo Gilberto Manzatto et al, unpubl. data
1812	Brazil	Rondônia	Rio_Madeira_left	RME080910	Varzea	-8.85466	-64.0787	0.75	combined	10	2009	Angelo Gilberto Manzatto, Neidiane Farias Costa Reis, Katia Regina Casula	Angelo Gilberto Manzatto et al, unpubl. data
1813	Brazil	Rondônia	Rio_Madeira_left	RME111213	Varzea	-8.92002	-64.0995	0.75	combined	10	2009	Angelo Gilberto Manzatto, Neidiane Farias Costa Reis, Katia Regina Casula	Angelo Gilberto Manzatto et al, unpubl. data
1814	Brazil	Rondônia	Rio_Madeira_left	RME141516	Igapo	-8.96364	-64.0932	0.75	combined	10	2009	Angelo Gilberto Manzatto, Neidiane Farias Costa Reis, Katia Regina Casula	Angelo Gilberto Manzatto et al, unpubl. data
1815	Brazil	Rondônia	Rio_Madeira_left	RME17_20	Varzea	-9.00737	-64.215	1	combined	10	2009	Angelo Gilberto Manzatto, Neidiane Farias Costa Reis, Katia Regina Casula	Angelo Gilberto Manzatto et al, unpubl. data
1816	Brazil	Rondônia	Rio_Madeira_left	RME21_24	Varzea	-9.06601	-64.3153	1	combined	10	2009	Angelo Gilberto Manzatto, Neidiane Farias Costa Reis, Katia Regina Casula	Angelo Gilberto Manzatto et al, unpubl. data
1817	Brazil	Rondônia	Rio_Madeira_left	RME25_27	Varzea	-9.15023	-64.4768	0.75	combined	10	2009	Angelo Gilberto Manzatto, Neidiane Farias Costa Reis, Katia Regina Casula	Angelo Gilberto Manzatto et al, unpubl. data
1818	Brazil	Rondônia	Rio_Madeira_left	RME28_30	Varzea	-9.17193	-64.5995	0.75	combined	10	2009	Angelo Gilberto Manzatto, Neidiane Farias Costa Reis, Katia Regina Casula	Angelo Gilberto Manzatto et al, unpubl. data
1819	Brazil	Rondônia	Rio_Madeira_Island	RMI0102	Varzea	-8.83789	-64.0358	0.5	combined	10	2009	Angelo Gilberto Manzatto, Neidiane Farias Costa Reis, Katia Regina Casula	Angelo Gilberto Manzatto et al, unpubl. data
1820	Brazil	Rondônia	Rio_Madeira_Island	RMI05_08	Varzea	-9.10651	-64.3249	1	combined	10	2009	Angelo Gilberto Manzatto, Neidiane Farias Costa Reis, Katia Regina Casula	Angelo Gilberto Manzatto et al, unpubl. data
1821	Brazil	Rondônia	Rio_Madeira_Island	RMI091011	Varzea	-9.19377	-64.3888	0.75	combined	10	2009	Angelo Gilberto Manzatto, Neidiane Farias Costa Reis, Katia Regina Casula	Angelo Gilberto Manzatto et al, unpubl. data
1822	Brazil	Rondônia	Rio_Madeira_Island	RMI121314	Varzea	-9.15477	-64.5148	0.75	combined	10	2009	Angelo Gilberto Manzatto, Neidiane Farias Costa Reis, Katia Regina Casula	Angelo Gilberto Manzatto et al, unpubl. data
1823	Brazil	Rondônia	Campus José Ribeiro Filho - UNIR	UNIR_01	Terra Firme	-8.83824	-63.9406	1	single	10	2013	Angelo Gilberto Manzatto, Neidiane Farias Costa Reis, Susamar Pansini, Adeilza Felipe Sampaio	Angelo Gilberto Manzatto et al, unpubl. data
1824	Brazil	Amapá	Mazagao, plot 1	MAZAG_01	Varzea	-0.249954	-51.3678	1	single	10	2003	Marcelo de Jesus Veiga Carim	Carim, M. J. V., Jardim, M. A. G. & Medeiros, T. D. S. (2008) Composição Florística e Estrutura de Floresta de Várzea no Município de Mazagão, Estado do Amapá, Brasil Floristic composition and structure of a floodplain forest in the municipality of Mazagão, State of Amapá, Brazil. Brasil Scientia Forestalis, 36, 191-201.
1825	Brazil	Amapá	Mazagao, plot 2	MAZAG_02	Varzea	-0.251608	-51.4149	1	single	10	2003	Marcelo de Jesus Veiga Carim	Carim, M. J. V., Jardim, M. A. G. & Medeiros, T. D. S. (2008) Composição Florística e Estrutura de Floresta de Várzea no Município de Mazagão, Estado do Amapá, Brasil Floristic composition and structure of a floodplain forest in the municipality of Mazagão, State of Amapá, Brazil. Brasil Scientia Forestalis, 36, 191-201.
1826	Brazil	Amapá	Mazagao, plot 3	MAZAG_03	Varzea	-0.261596	-51.4145	1	single	10	2003	Marcelo de Jesus Veiga Carim	Carim, M. J. V., Jardim, M. A. G. & Medeiros, T. D. S. (2008) Composição Florística e Estrutura de Floresta de Várzea no Município de Mazagão, Estado do Amapá, Brasil Floristic composition and structure of a floodplain forest in the municipality of Mazagão, State of Amapá, Brazil. Brasil Scientia Forestalis, 36, 191-201.
1827	Brazil	Amapá	Mazagao, plot 4	MAZAG_04	Varzea	-0.230329	-51.4283	1	single	10	2003	Marcelo de Jesus Veiga Carim	Carim, M. J. V., Jardim, M. A. G. & Medeiros, T. D. S. (2008) Composição Florística e Estrutura de Floresta de Várzea no Município de Mazagão, Estado do Amapá, Brasil Floristic composition and structure of a floodplain forest in the municipality of Mazagão, State of Amapá, Brazil. Brasil Scientia Forestalis, 36, 191-201.
1828	Brazil	Amapá	Mazagao, plot 5	MAZAG_05	Varzea	-0.243251	-51.3439	1	single	10	2003	Marcelo de Jesus Veiga Carim	Carim, M. J. V., Jardim, M. A. G. & Medeiros, T. D. S. (2008) Composição Florística e Estrutura de Floresta de Várzea no Município de Mazagão, Estado do Amapá, Brasil Floristic composition and structure of a floodplain forest in the municipality of Mazagão, State of Amapá, Brazil. Brasil Scientia Forestalis, 36, 191-201.
1829	Brazil	Amapá	Mazagao, plot 6	MAZAG_06	Varzea	-0.252026	-51.3445	1	single	10	2003	Marcelo de Jesus Veiga Carim	Carim, M. J. V., Jardim, M. A. G. & Medeiros, T. D. S. (2008) Composição Florística e Estrutura de Floresta de Várzea no Município de Mazagão, Estado do Amapá, Brasil Floristic composition and structure of a floodplain forest in the municipality of Mazagão, State of Amapá, Brazil. Brasil Scientia Forestalis, 36, 191-201.
1830	Brazil	Amapá	Mazagao, plot 7	MAZAG_07	Varzea	-0.20308	-51.3988	1	single	10	2003	Marcelo de Jesus Veiga Carim	Carim, M. J. V., Jardim, M. A. G. & Medeiros, T. D. S. (2008) Composição Florística e Estrutura de Floresta de Várzea no Município de Mazagão, Estado do Amapá, Brasil Floristic composition and structure of a floodplain forest in the municipality of Mazagão, State of Amapá, Brazil. Brasil Scientia Forestalis, 36, 191-201.
1831	Brazil	Amapá	Mazagao, plot 8	MAZAG_08	Varzea	-0.260494	-51.3515	1	single	10	2003	Marcelo de Jesus Veiga Carim	Carim, M. J. V., Jardim, M. A. G. & Medeiros, T. D. S. (2008) Composição Florística e Estrutura de Floresta de Várzea no Município de Mazagão, Estado do Amapá, Brasil Floristic composition and structure of a floodplain forest in the municipality of Mazagão, State of Amapá, Brazil. Brasil Scientia Forestalis, 36, 191-201.
1832	Brazil	Amapá	Mazagao, plot 9	MAZAG_09	Varzea	-0.25103	-51.3776	1	single	10	2003	Marcelo de Jesus Veiga Carim	Carim, M. J. V., Jardim, M. A. G. & Medeiros, T. D. S. (2008) Composição Florística e Estrutura de Floresta de Várzea no Município de Mazagão, Estado do Amapá, Brasil Floristic composition and structure of a floodplain forest in the municipality of Mazagão, State of Amapá, Brazil. Brasil Scientia Forestalis, 36, 191-201.
1833	Brazil	Amapá	Mazagao, plot 10	MAZAG_10	Varzea	-0.254559	-51.3647	1	single	10	2003	Marcelo de Jesus Veiga Carim	Carim, M. J. V., Jardim, M. A. G. & Medeiros, T. D. S. (2008) Composição Florística e Estrutura de Floresta de Várzea no Município de Mazagão, Estado do Amapá, Brasil Floristic composition and structure of a floodplain forest in the municipality of Mazagão, State of Amapá, Brazil. Brasil Scientia Forestalis, 36, 191-201.
1834	Brazil	Amapá	Mazagao, plot 11	MAZAG_11	Varzea	-0.246615	-51.3848	1	single	10	2003	Marcelo de Jesus Veiga Carim	Carim, M. J. V., Jardim, M. A. G. & Medeiros, T. D. S. (2008) Composição Florística e Estrutura de Floresta de Várzea no Município de Mazagão, Estado do Amapá, Brasil Floristic composition and structure of a floodplain forest in the municipality of Mazagão, State of Amapá, Brazil. Brasil Scientia Forestalis, 36, 191-201.
1835	Brazil	Amapá	Mazagao, plot 12	MAZAG_12	Varzea	-0.214624	-51.3934	1	single	10	2003	Marcelo de Jesus Veiga Carim	Carim, M. J. V., Jardim, M. A. G. & Medeiros, T. D. S. (2008) Composição Florística e Estrutura de Floresta de Várzea no Município de Mazagão, Estado do Amapá, Brasil Floristic composition and structure of a floodplain forest in the municipality of Mazagão, State of Amapá, Brazil. Brasil Scientia Forestalis, 36, 191-201.
1836	Brazil	Amapá	Mazagao, plot 13	MAZAG_13	Varzea	-0.248407	-51.3713	1	single	10	2003	Marcelo de Jesus Veiga Carim	Carim, M. J. V., Jardim, M. A. G. & Medeiros, T. D. S. (2008) Composição Florística e Estrutura de Floresta de Várzea no Município de Mazagão, Estado do Amapá, Brasil Floristic composition and structure of a floodplain forest in the municipality of Mazagão, State of Amapá, Brazil. Brasil Scientia Forestalis, 36, 191-201.
1837	Brazil	Amapá	Mazagao, plot 14	MAZAG_14	Varzea	-0.21191	-51.3899	1	single	10	2003	Marcelo de Jesus Veiga Carim	Carim, M. J. V., Jardim, M. A. G. & Medeiros, T. D. S. (2008) Composição Florística e Estrutura de Floresta de Várzea no Município de Mazagão, Estado do Amapá, Brasil Floristic composition and structure of a floodplain forest in the municipality of Mazagão, State of Amapá, Brazil. Brasil Scientia Forestalis, 36, 191-201.
1838	Brazil	Amapá	Mazagao, plot 15	MAZAG_15	Varzea	-0.202727	-51.3983	1	single	10	2003	Marcelo de Jesus Veiga Carim	Carim, M. J. V., Jardim, M. A. G. & Medeiros, T. D. S. (2008) Composição Florística e Estrutura de Floresta de Várzea no Município de Mazagão, Estado do Amapá, Brasil Floristic composition and structure of a floodplain forest in the municipality of Mazagão, State of Amapá, Brazil. Brasil Scientia Forestalis, 36, 191-201.
1839	Brazil	Amapá	Mazagao, plot 16	MAZAG_16	Varzea	-0.238763	-51.3404	1	single	10	2003	Marcelo de Jesus Veiga Carim	Carim, M. J. V., Jardim, M. A. G. & Medeiros, T. D. S. (2008) Composição Florística e Estrutura de Floresta de Várzea no Município de Mazagão, Estado do Amapá, Brasil Floristic composition and structure of a floodplain forest in the municipality of Mazagão, State of Amapá, Brazil. Brasil Scientia Forestalis, 36, 191-201.
1840	Brazil	Amapá	Mazagao, plot 17	MAZAG_17	Varzea	-0.203533	-51.3952	1	single	10	2003	Marcelo de Jesus Veiga Carim	Carim, M. J. V., Jardim, M. A. G. & Medeiros, T. D. S. (2008) Composição Florística e Estrutura de Floresta de Várzea no Município de Mazagão, Estado do Amapá, Brasil Floristic composition and structure of a floodplain forest in the municipality of Mazagão, State of Amapá, Brazil. Brasil Scientia Forestalis, 36, 191-201.
1841	Brazil	Amapá	Mazagao, plot 18	MAZAG_18	Varzea	-0.228593	-51.3918	1	single	10	2003	Marcelo de Jesus Veiga Carim	Carim, M. J. V., Jardim, M. A. G. & Medeiros, T. D. S. (2008) Composição Florística e Estrutura de Floresta de Várzea no Município de Mazagão, Estado do Amapá, Brasil Floristic composition and structure of a floodplain forest in the municipality of Mazagão, State of Amapá, Brazil. Brasil Scientia Forestalis, 36, 191-201.
1842	Brazil	Amapá	Mazagao, plot 19	MAZAG_19	Varzea	-0.239974	-51.4198	1	single	10	2003	Marcelo de Jesus Veiga Carim	Carim, M. J. V., Jardim, M. A. G. & Medeiros, T. D. S. (2008) Composição Florística e Estrutura de Floresta de Várzea no Município de Mazagão, Estado do Amapá, Brasil Floristic composition and structure of a floodplain forest in the municipality of Mazagão, State of Amapá, Brazil. Brasil Scientia Forestalis, 36, 191-201.
1843	Brazil	Amapá	Mazagao, plot 20	MAZAG_20	Varzea	-0.256893	-51.3723	1	single	10	2003	Marcelo de Jesus Veiga Carim	Carim, M. J. V., Jardim, M. A. G. & Medeiros, T. D. S. (2008) Composição Florística e Estrutura de Floresta de Várzea no Município de Mazagão, Estado do Amapá, Brasil Floristic composition and structure of a floodplain forest in the municipality of Mazagão, State of Amapá, Brazil. Brasil Scientia Forestalis, 36, 191-201.
1844	Brazil	Amapá	Mazagao, plot 21	MAZAG_21	Varzea	-0.234582	-51.419	1	single	10	2003	Marcelo de Jesus Veiga Carim	Carim, M. J. V., Jardim, M. A. G. & Medeiros, T. D. S. (2008) Composição Florística e Estrutura de Floresta de Várzea no Município de Mazagão, Estado do Amapá, Brasil Floristic composition and structure of a floodplain forest in the municipality of Mazagão, State of Amapá, Brazil. Brasil Scientia Forestalis, 36, 191-201.
1845	Brazil	Amapá	Mazagao, plot 22	MAZAG_22	Varzea	-0.242744	-51.3567	1	single	10	2003	Marcelo de Jesus Veiga Carim	Carim, M. J. V., Jardim, M. A. G. & Medeiros, T. D. S. (2008) Composição Florística e Estrutura de Floresta de Várzea no Município de Mazagão, Estado do Amapá, Brasil Floristic composition and structure of a floodplain forest in the municipality of Mazagão, State of Amapá, Brazil. Brasil Scientia Forestalis, 36, 191-201.
1846	Brazil	Pará	PELD Caxiuana, TEAM CAX Varzea 01	PELDCAX_01	Varzea	-1.77515	-51.4171	1	single	10	2015	Leandro Ferreira, Vitor Freitas, Hans ter Steege	Leandro Ferreira unpubl. data
1847	Brazil	Pará	PELD Caxiuana, TEAM CAX Varzea 02	PELDCAX_02	Varzea	-1.75464	-51.3966	1	single	10	2015	Leandro Ferreira, Vitor Freitas, Hans ter Steege	Leandro Ferreira unpubl. data
1848	Brazil	Pará	PELD Caxiuana, TEAM CAX Varzea 03	PELDCAX_03	Varzea	-1.72827	-51.3781	1	single	10	2015	Leandro Ferreira, Vitor Freitas, Hans ter Steege	Leandro Ferreira unpubl. data
1849	Brazil	Pará	PELD Caxiuana, Team CAX-IG-01	PELDCAX_04	Igapo	-1.72631	-51.4542	1	single	10	2015	Leandro Ferreira, Vitor Freitas, Hans ter Steege	Leandro Ferreira unpubl. data
1850	Brazil	Pará	PELD Caxiuana, Team CAX-IG-02	PELDCAX_05	Igapo	-1.6853	-51.4552	1	single	10	2015	Leandro Ferreira, Vitor Freitas, Hans ter Steege	Leandro Ferreira unpubl. data
1863	Brazil	Rondônia	Porto Velho, Caicara	PV_T01P1	Terra Firme	-9.43793	-64.8334	1	single	10	2010	Marcelo Medeiros, Marcelo Simon	Moser, P., Oliveira, W. L., Medeiros, M. B., Pinto, J. R., Eisenlohr, P. V., Lima, I. L., Silva, G. P. & Simon, M. F. (2014) Tree species distribution along environmental gradients in an area affected by a hydroelectric dam in Southern Amazonia. Biotropica, 46, 367-376.
1864	Brazil	Rondônia	Porto Velho, Caicara	PV_T01P2	Terra Firme	-9.43972	-64.8428	1	single	10	2010	Marcelo Medeiros, Marcelo Simon	Moser, P., Oliveira, W. L., Medeiros, M. B., Pinto, J. R., Eisenlohr, P. V., Lima, I. L., Silva, G. P. & Simon, M. F. (2014) Tree species distribution along environmental gradients in an area affected by a hydroelectric dam in Southern Amazonia. Biotropica, 46, 367-376.
1865	Brazil	Rondônia	Porto Velho, Caicara	PV_T01P3	Terra Firme	-9.44164	-64.8517	1	single	10	2010	Marcelo Medeiros, Marcelo Simon	Moser, P., Oliveira, W. L., Medeiros, M. B., Pinto, J. R., Eisenlohr, P. V., Lima, I. L., Silva, G. P. & Simon, M. F. (2014) Tree species distribution along environmental gradients in an area affected by a hydroelectric dam in Southern Amazonia. Biotropica, 46, 367-376.
1866	Brazil	Rondônia	Porto Velho, Caicara	PV_T01P4	Terra Firme	-9.44111	-64.8603	1	single	10	2010	Marcelo Medeiros, Marcelo Simon	Moser, P., Oliveira, W. L., Medeiros, M. B., Pinto, J. R., Eisenlohr, P. V., Lima, I. L., Silva, G. P. & Simon, M. F. (2014) Tree species distribution along environmental gradients in an area affected by a hydroelectric dam in Southern Amazonia. Biotropica, 46, 367-376.
1867	Brazil	Rondônia	Porto Velho, Caicara	PV_T01P5	Terra Firme	-9.4461	-64.8703	1	single	10	2010	Marcelo Medeiros, Marcelo Simon	Moser, P., Oliveira, W. L., Medeiros, M. B., Pinto, J. R., Eisenlohr, P. V., Lima, I. L., Silva, G. P. & Simon, M. F. (2014) Tree species distribution along environmental gradients in an area affected by a hydroelectric dam in Southern Amazonia. Biotropica, 46, 367-376.
1868	Brazil	Rondônia	Porto Velho, Caicara	PV_T04P2	Terra Firme	-9.44542	-64.8053	1	single	10	2010	Marcelo Medeiros, Marcelo Simon	Moser, P., Oliveira, W. L., Medeiros, M. B., Pinto, J. R., Eisenlohr, P. V., Lima, I. L., Silva, G. P. & Simon, M. F. (2014) Tree species distribution along environmental gradients in an area affected by a hydroelectric dam in Southern Amazonia. Biotropica, 46, 367-376.
1869	Brazil	Rondônia	Porto Velho, Caicara	PV_T04P3	Varzea	-9.44339	-64.7962	1	single	10	2010	Marcelo Medeiros, Marcelo Simon	Moser, P., Oliveira, W. L., Medeiros, M. B., Pinto, J. R., Eisenlohr, P. V., Lima, I. L., Silva, G. P. & Simon, M. F. (2014) Tree species distribution along environmental gradients in an area affected by a hydroelectric dam in Southern Amazonia. Biotropica, 46, 367-376.
1870	Brazil	Rondônia	Porto Velho, Caicara	PV_T04P4	Terra Firme	-9.44073	-64.7851	1	single	10	2010	Marcelo Medeiros, Marcelo Simon	Moser, P., Oliveira, W. L., Medeiros, M. B., Pinto, J. R., Eisenlohr, P. V., Lima, I. L., Silva, G. P. & Simon, M. F. (2014) Tree species distribution along environmental gradients in an area affected by a hydroelectric dam in Southern Amazonia. Biotropica, 46, 367-376.
1871	Brazil	Rondônia	Porto Velho, Caicara	PV_T04P5	Terra Firme	-9.43776	-64.7766	1	single	10	2010	Marcelo Medeiros, Marcelo Simon	Moser, P., Oliveira, W. L., Medeiros, M. B., Pinto, J. R., Eisenlohr, P. V., Lima, I. L., Silva, G. P. & Simon, M. F. (2014) Tree species distribution along environmental gradients in an area affected by a hydroelectric dam in Southern Amazonia. Biotropica, 46, 367-376.
1872	Brazil	Rondônia	Porto Velho, Mutum	PV_T05P1	Varzea	-9.59137	-65.0493	1	single	10	2010	Marcelo Medeiros, Marcelo Simon	Moser, P., Oliveira, W. L., Medeiros, M. B., Pinto, J. R., Eisenlohr, P. V., Lima, I. L., Silva, G. P. & Simon, M. F. (2014) Tree species distribution along environmental gradients in an area affected by a hydroelectric dam in Southern Amazonia. Biotropica, 46, 367-376.
1873	Brazil	Rondônia	Porto Velho, Mutum	PV_T06P1	Varzea	-9.59847	-65.0481	1	single	10	2010	Marcelo Medeiros, Marcelo Simon	Moser, P., Oliveira, W. L., Medeiros, M. B., Pinto, J. R., Eisenlohr, P. V., Lima, I. L., Silva, G. P. & Simon, M. F. (2014) Tree species distribution along environmental gradients in an area affected by a hydroelectric dam in Southern Amazonia. Biotropica, 46, 367-376.
1874	Brazil	Rondônia	Porto Velho, Mutum	PV_T06P2	Igapo	-9.60744	-65.0468	1	single	10	2010	Marcelo Medeiros, Marcelo Simon	Moser, P., Oliveira, W. L., Medeiros, M. B., Pinto, J. R., Eisenlohr, P. V., Lima, I. L., Silva, G. P. & Simon, M. F. (2014) Tree species distribution along environmental gradients in an area affected by a hydroelectric dam in Southern Amazonia. Biotropica, 46, 367-376.
1875	Brazil	Rondônia	Porto Velho, Mutum	PV_T06P3	Igapo	-9.61662	-65.0459	1	single	10	2010	Marcelo Medeiros, Marcelo Simon	Moser, P., Oliveira, W. L., Medeiros, M. B., Pinto, J. R., Eisenlohr, P. V., Lima, I. L., Silva, G. P. & Simon, M. F. (2014) Tree species distribution along environmental gradients in an area affected by a hydroelectric dam in Southern Amazonia. Biotropica, 46, 367-376.
1876	Brazil	Rondônia	Porto Velho, Mutum	PV_T07P1	Varzea	-9.59503	-65.0649	1	single	10	2010	Marcelo Medeiros, Marcelo Simon	Moser, P., Oliveira, W. L., Medeiros, M. B., Pinto, J. R., Eisenlohr, P. V., Lima, I. L., Silva, G. P. & Simon, M. F. (2014) Tree species distribution along environmental gradients in an area affected by a hydroelectric dam in Southern Amazonia. Biotropica, 46, 367-376.
1877	Brazil	Rondônia	Porto Velho, Mutum	PV_T08P1	Varzea	-9.60333	-65.0578	1	single	10	2010	Marcelo Medeiros, Marcelo Simon	Moser, P., Oliveira, W. L., Medeiros, M. B., Pinto, J. R., Eisenlohr, P. V., Lima, I. L., Silva, G. P. & Simon, M. F. (2014) Tree species distribution along environmental gradients in an area affected by a hydroelectric dam in Southern Amazonia. Biotropica, 46, 367-376.
1878	Brazil	Rondônia	Porto Velho, Mutum	PV_T08P2	Igapo	-9.6106	-65.0577	1	single	10	2010	Marcelo Medeiros, Marcelo Simon	Moser, P., Oliveira, W. L., Medeiros, M. B., Pinto, J. R., Eisenlohr, P. V., Lima, I. L., Silva, G. P. & Simon, M. F. (2014) Tree species distribution along environmental gradients in an area affected by a hydroelectric dam in Southern Amazonia. Biotropica, 46, 367-376.
1879	Brazil	Rondônia	Porto Velho, Mutum	PV_T08P3	Igapo	-9.61964	-65.0579	1	single	10	2010	Marcelo Medeiros, Marcelo Simon	Moser, P., Oliveira, W. L., Medeiros, M. B., Pinto, J. R., Eisenlohr, P. V., Lima, I. L., Silva, G. P. & Simon, M. F. (2014) Tree species distribution along environmental gradients in an area affected by a hydroelectric dam in Southern Amazonia. Biotropica, 46, 367-376.
1880	Brazil	Rondônia	Porto Velho, Abuna	PV_T10P1	Varzea	-9.59811	-65.3667	1	single	10	2010	Marcelo Medeiros, Marcelo Simon	Moser, P., Oliveira, W. L., Medeiros, M. B., Pinto, J. R., Eisenlohr, P. V., Lima, I. L., Silva, G. P. & Simon, M. F. (2014) Tree species distribution along environmental gradients in an area affected by a hydroelectric dam in Southern Amazonia. Biotropica, 46, 367-376.
1881	Brazil	Rondônia	Porto Velho, Abuna	PV_T10P2	Terra Firme	-9.59788	-65.3577	1	single	10	2010	Marcelo Medeiros, Marcelo Simon	Moser, P., Oliveira, W. L., Medeiros, M. B., Pinto, J. R., Eisenlohr, P. V., Lima, I. L., Silva, G. P. & Simon, M. F. (2014) Tree species distribution along environmental gradients in an area affected by a hydroelectric dam in Southern Amazonia. Biotropica, 46, 367-376.
1882	Brazil	Rondônia	Porto Velho, Abuna	PV_T10P3	Igapo	-9.5978	-65.3485	1	single	10	2010	Marcelo Medeiros, Marcelo Simon	Moser, P., Oliveira, W. L., Medeiros, M. B., Pinto, J. R., Eisenlohr, P. V., Lima, I. L., Silva, G. P. & Simon, M. F. (2014) Tree species distribution along environmental gradients in an area affected by a hydroelectric dam in Southern Amazonia. Biotropica, 46, 367-376.
1883	Brazil	Rondônia	Porto Velho, Abuna	PV_T10P4	Igapo	-9.59737	-65.3394	1	single	10	2010	Marcelo Medeiros, Marcelo Simon	Moser, P., Oliveira, W. L., Medeiros, M. B., Pinto, J. R., Eisenlohr, P. V., Lima, I. L., Silva, G. P. & Simon, M. F. (2014) Tree species distribution along environmental gradients in an area affected by a hydroelectric dam in Southern Amazonia. Biotropica, 46, 367-376.
1884	Brazil	Rondônia	Porto Velho, Abuna	PV_T10P5	Varzea	-9.59688	-65.3302	1	single	10	2010	Marcelo Medeiros, Marcelo Simon	Moser, P., Oliveira, W. L., Medeiros, M. B., Pinto, J. R., Eisenlohr, P. V., Lima, I. L., Silva, G. P. & Simon, M. F. (2014) Tree species distribution along environmental gradients in an area affected by a hydroelectric dam in Southern Amazonia. Biotropica, 46, 367-376.
1885	Brazil	Rondônia	Porto Velho, Abuna	PV_T11P1	Terra Firme	-9.6421	-65.4471	1	single	10	2010	Marcelo Medeiros, Marcelo Simon	Moser, P., Oliveira, W. L., Medeiros, M. B., Pinto, J. R., Eisenlohr, P. V., Lima, I. L., Silva, G. P. & Simon, M. F. (2014) Tree species distribution along environmental gradients in an area affected by a hydroelectric dam in Southern Amazonia. Biotropica, 46, 367-376.
1886	Brazil	Rondônia	Porto Velho, Abuna	PV_T11P2	Terra Firme	-9.63445	-65.452	1	single	10	2010	Marcelo Medeiros, Marcelo Simon	Moser, P., Oliveira, W. L., Medeiros, M. B., Pinto, J. R., Eisenlohr, P. V., Lima, I. L., Silva, G. P. & Simon, M. F. (2014) Tree species distribution along environmental gradients in an area affected by a hydroelectric dam in Southern Amazonia. Biotropica, 46, 367-376.
1887	Brazil	Rondônia	Porto Velho, Abuna	PV_T11P4	Terra Firme	-9.6195	-65.462	1	single	10	2010	Marcelo Medeiros, Marcelo Simon	Moser, P., Oliveira, W. L., Medeiros, M. B., Pinto, J. R., Eisenlohr, P. V., Lima, I. L., Silva, G. P. & Simon, M. F. (2014) Tree species distribution along environmental gradients in an area affected by a hydroelectric dam in Southern Amazonia. Biotropica, 46, 367-376.
1888	Brazil	Rondônia	Porto Velho, Abuna	PV_T11P5	Terra Firme	-9.6125	-65.4679	1	single	10	2010	Marcelo Medeiros, Marcelo Simon	Moser, P., Oliveira, W. L., Medeiros, M. B., Pinto, J. R., Eisenlohr, P. V., Lima, I. L., Silva, G. P. & Simon, M. F. (2014) Tree species distribution along environmental gradients in an area affected by a hydroelectric dam in Southern Amazonia. Biotropica, 46, 367-376.
1891	Brazil	Pará	Itaituba	Ilha03_1	Igapo	-4.71795	-56.6441	0.5	single	10	2013	Luiz de Souza Coelho, Diógenes de Andrade Lima Filho, Iêda Leão do Amaral, Francisca Dionízia de Almeida Matos, Mariana Victória Irume, Maria Pires Martins	Luiz Souza Coelho et al, upubl. data
1892	Brazil	Pará	Itaituba	Ilha03_2	Igapo	-4.72848	-56.6572	0.5	single	10	2013	Luiz de Souza Coelho, Diógenes de Andrade Lima Filho, Iêda Leão do Amaral, Francisca Dionízia de Almeida Matos, Mariana Victória Irume, Maria Pires Martins	Luiz Souza Coelho et al, upubl. data
1893	Brazil	Pará	Itaituba	Ilha04_1	Igapo	-5.36592	-56.9911	0.5	single	10	2013	Luiz de Souza Coelho, Diógenes de Andrade Lima Filho, Iêda Leão do Amaral, Francisca Dionízia de Almeida Matos, Mariana Victória Irume, Maria Pires Martins	Luiz Souza Coelho et al, upubl. data
1894	Brazil	Pará	Itaituba	Ilha04_2	Igapo	-5.3642	-56.9923	0.5	single	10	2013	Luiz de Souza Coelho, Diógenes de Andrade Lima Filho, Iêda Leão do Amaral, Francisca Dionízia de Almeida Matos, Mariana Victória Irume, Maria Pires Martins	Luiz Souza Coelho et al, upubl. data
1895	Brazil	Pará	Jacareacanga	Ilha08_1	Igapo	-5.79079	-57.4246	0.5	single	10	2013	Luiz de Souza Coelho, Diógenes de Andrade Lima Filho, Iêda Leão do Amaral, Francisca Dionízia de Almeida Matos, Mariana Victória Irume, Maria Pires Martins	Luiz Souza Coelho et al, upubl. data
1896	Brazil	Pará	Jacareacanga	Ilha08_2	Igapo	-5.77776	-57.4095	0.5	single	10	2013	Luiz de Souza Coelho, Diógenes de Andrade Lima Filho, Iêda Leão do Amaral, Francisca Dionízia de Almeida Matos, Mariana Victória Irume, Maria Pires Martins	Luiz Souza Coelho et al, upubl. data
1897	Brazil	Pará	Jacareacanga	Ilha09_1	Igapo	-6.11493	-57.6363	0.5	single	10	2013	Luiz de Souza Coelho, Diógenes de Andrade Lima Filho, Iêda Leão do Amaral, Francisca Dionízia de Almeida Matos, Mariana Victória Irume, Maria Pires Martins	Luiz Souza Coelho et al, upubl. data
1898	Brazil	Pará	Jacareacanga	Ilha09_2	Igapo	-6.08625	-57.6252	0.5	single	10	2013	Luiz de Souza Coelho, Diógenes de Andrade Lima Filho, Iêda Leão do Amaral, Francisca Dionízia de Almeida Matos, Mariana Victória Irume, Maria Pires Martins	Luiz Souza Coelho et al, upubl. data
1899	Brazil	Pará	Itaituba	MI03_1	Terra Firme	-5.45491	-57.0732	0.5	single	10	2013	Luiz de Souza Coelho, Diógenes de Andrade Lima Filho, Iêda Leão do Amaral, Francisca Dionízia de Almeida Matos, Mariana Victória Irume, Maria Pires Martins	Luiz Souza Coelho et al, upubl. data
1900	Brazil	Pará	Itaituba	MI03_2	Terra Firme	-5.44778	-57.0807	0.5	single	10	2013	Luiz de Souza Coelho, Diógenes de Andrade Lima Filho, Iêda Leão do Amaral, Francisca Dionízia de Almeida Matos, Mariana Victória Irume, Maria Pires Martins	Luiz Souza Coelho et al, upubl. data
1901	Brazil	Pará	Itaituba	MI03_3	Terra Firme	-5.43937	-57.0888	0.5	single	10	2013	Luiz de Souza Coelho, Diógenes de Andrade Lima Filho, Iêda Leão do Amaral, Francisca Dionízia de Almeida Matos, Mariana Victória Irume, Maria Pires Martins	Luiz Souza Coelho et al, upubl. data
1902	Brazil	Pará	Itaituba	MI03_4	Terra Firme	-5.43426	-57.0947	0.5	single	10	2013	Luiz de Souza Coelho, Diógenes de Andrade Lima Filho, Iêda Leão do Amaral, Francisca Dionízia de Almeida Matos, Mariana Victória Irume, Maria Pires Martins	Luiz Souza Coelho et al, upubl. data
1903	Brazil	Pará	Itaituba	MI03_5	Terra Firme	-5.44071	-57.1054	0.5	single	10	2013	Luiz de Souza Coelho, Diógenes de Andrade Lima Filho, Iêda Leão do Amaral, Francisca Dionízia de Almeida Matos, Mariana Victória Irume, Maria Pires Martins	Luiz Souza Coelho et al, upubl. data
1904	Brazil	Pará	Itaituba	MI04_1	Terra Firme	-5.59008	-57.1192	0.5	single	10	2013	Luiz de Souza Coelho, Diógenes de Andrade Lima Filho, Iêda Leão do Amaral, Francisca Dionízia de Almeida Matos, Mariana Victória Irume, Maria Pires Martins	Luiz Souza Coelho et al, upubl. data
1905	Brazil	Pará	Itaituba	MI04_2	Terra Firme	-5.59898	-57.1267	0.5	single	10	2013	Luiz de Souza Coelho, Diógenes de Andrade Lima Filho, Iêda Leão do Amaral, Francisca Dionízia de Almeida Matos, Mariana Victória Irume, Maria Pires Martins	Luiz Souza Coelho et al, upubl. data
1906	Brazil	Pará	Itaituba	MI04_3	Terra Firme	-5.60746	-57.1347	0.5	single	10	2013	Luiz de Souza Coelho, Diógenes de Andrade Lima Filho, Iêda Leão do Amaral, Francisca Dionízia de Almeida Matos, Mariana Victória Irume, Maria Pires Martins	Luiz Souza Coelho et al, upubl. data
1907	Brazil	Pará	Itaituba	MI04_4	Terra Firme	-5.61316	-57.1396	0.5	single	10	2013	Luiz de Souza Coelho, Diógenes de Andrade Lima Filho, Iêda Leão do Amaral, Francisca Dionízia de Almeida Matos, Mariana Victória Irume, Maria Pires Martins	Luiz Souza Coelho et al, upubl. data
1908	Brazil	Pará	Itaituba	MI04_5	Terra Firme	-5.62193	-57.1472	0.5	single	10	2013	Luiz de Souza Coelho, Diógenes de Andrade Lima Filho, Iêda Leão do Amaral, Francisca Dionízia de Almeida Matos, Mariana Victória Irume, Maria Pires Martins	Luiz Souza Coelho et al, upubl. data
1909	Brazil	Pará	Itaituba	MI05_1	Terra Firme	-5.62591	-57.2794	0.5	single	10	2013	Luiz de Souza Coelho, Diógenes de Andrade Lima Filho, Iêda Leão do Amaral, Francisca Dionízia de Almeida Matos, Mariana Victória Irume, Maria Pires Martins	Luiz Souza Coelho et al, upubl. data
1910	Brazil	Pará	Itaituba	MI05_2	Terra Firme	-5.61528	-57.2959	0.5	single	10	2013	Luiz de Souza Coelho, Diógenes de Andrade Lima Filho, Iêda Leão do Amaral, Francisca Dionízia de Almeida Matos, Mariana Victória Irume, Maria Pires Martins	Luiz Souza Coelho et al, upubl. data
1911	Brazil	Pará	Itaituba	MI05_3	Terra Firme	-5.60873	-57.292	0.5	single	10	2013	Luiz de Souza Coelho, Diógenes de Andrade Lima Filho, Iêda Leão do Amaral, Francisca Dionízia de Almeida Matos, Mariana Victória Irume, Maria Pires Martins	Luiz Souza Coelho et al, upubl. data
1912	Brazil	Pará	Itaituba	MI05_4	Terra Firme	-5.60255	-57.2969	0.5	single	10	2013	Luiz de Souza Coelho, Diógenes de Andrade Lima Filho, Iêda Leão do Amaral, Francisca Dionízia de Almeida Matos, Mariana Victória Irume, Maria Pires Martins	Luiz Souza Coelho et al, upubl. data
1913	Brazil	Pará	Itaituba	MI05_5	Terra Firme	-5.59387	-57.3035	0.5	single	10	2013	Luiz de Souza Coelho, Diógenes de Andrade Lima Filho, Iêda Leão do Amaral, Francisca Dionízia de Almeida Matos, Mariana Victória Irume, Maria Pires Martins	Luiz Souza Coelho et al, upubl. data
1914	Brazil	Pará	Itaituba	MI06_1	Terra Firme	-5.66546	-57.2726	0.5	single	10	2013	Luiz de Souza Coelho, Diógenes de Andrade Lima Filho, Iêda Leão do Amaral, Francisca Dionízia de Almeida Matos, Mariana Victória Irume, Maria Pires Martins	Luiz Souza Coelho et al, upubl. data
1915	Brazil	Pará	Itaituba	MI06_2	Terra Firme	-5.67189	-57.2649	0.5	single	10	2013	Luiz de Souza Coelho, Diógenes de Andrade Lima Filho, Iêda Leão do Amaral, Francisca Dionízia de Almeida Matos, Mariana Victória Irume, Maria Pires Martins	Luiz Souza Coelho et al, upubl. data
1916	Brazil	Pará	Itaituba	MI06_3	Terra Firme	-5.67726	-57.2573	0.5	single	10	2013	Luiz de Souza Coelho, Diógenes de Andrade Lima Filho, Iêda Leão do Amaral, Francisca Dionízia de Almeida Matos, Mariana Victória Irume, Maria Pires Martins	Luiz Souza Coelho et al, upubl. data
1917	Brazil	Pará	Itaituba	MI06_4	Terra Firme	-5.68242	-57.25	0.5	single	10	2013	Luiz de Souza Coelho, Diógenes de Andrade Lima Filho, Iêda Leão do Amaral, Francisca Dionízia de Almeida Matos, Mariana Victória Irume, Maria Pires Martins	Luiz Souza Coelho et al, upubl. data
1918	Brazil	Pará	Itaituba	MI06_5	Terra Firme	-5.68999	-57.2391	0.5	single	10	2013	Luiz de Souza Coelho, Diógenes de Andrade Lima Filho, Iêda Leão do Amaral, Francisca Dionízia de Almeida Matos, Mariana Victória Irume, Maria Pires Martins	Luiz Souza Coelho et al, upubl. data
1919	Brazil	Pará	Itaituba	MI07_1	Terra Firme	-5.74421	-57.3636	0.5	single	10	2013	Luiz de Souza Coelho, Diógenes de Andrade Lima Filho, Iêda Leão do Amaral, Francisca Dionízia de Almeida Matos, Mariana Victória Irume, Maria Pires Martins	Luiz Souza Coelho et al, upubl. data
1920	Brazil	Pará	Itaituba	MI07_2	Terra Firme	-5.73302	-57.367	0.5	single	10	2013	Luiz de Souza Coelho, Diógenes de Andrade Lima Filho, Iêda Leão do Amaral, Francisca Dionízia de Almeida Matos, Mariana Victória Irume, Maria Pires Martins	Luiz Souza Coelho et al, upubl. data
1921	Brazil	Pará	Itaituba	MI07_3	Terra Firme	-5.72534	-57.3693	0.5	single	10	2013	Luiz de Souza Coelho, Diógenes de Andrade Lima Filho, Iêda Leão do Amaral, Francisca Dionízia de Almeida Matos, Mariana Victória Irume, Maria Pires Martins	Luiz Souza Coelho et al, upubl. data
1922	Brazil	Pará	Itaituba	MI07_4	Terra Firme	-5.71479	-57.3724	0.5	single	10	2013	Luiz de Souza Coelho, Diógenes de Andrade Lima Filho, Iêda Leão do Amaral, Francisca Dionízia de Almeida Matos, Mariana Victória Irume, Maria Pires Martins	Luiz Souza Coelho et al, upubl. data
1923	Brazil	Pará	Itaituba	MI07_5	Terra Firme	-5.70312	-57.376	0.5	single	10	2013	Luiz de Souza Coelho, Diógenes de Andrade Lima Filho, Iêda Leão do Amaral, Francisca Dionízia de Almeida Matos, Mariana Victória Irume, Maria Pires Martins	Luiz Souza Coelho et al, upubl. data
1924	Brazil	Pará	Itaituba	MI08_1	Terra Firme	-5.79889	-57.4076	0.5	single	10	2013	Luiz de Souza Coelho, Diógenes de Andrade Lima Filho, Iêda Leão do Amaral, Francisca Dionízia de Almeida Matos, Mariana Victória Irume, Maria Pires Martins	Luiz Souza Coelho et al, upubl. data
1925	Brazil	Pará	Itaituba	MI08_2	Terra Firme	-5.79979	-57.4081	0.5	single	10	2013	Luiz de Souza Coelho, Diógenes de Andrade Lima Filho, Iêda Leão do Amaral, Francisca Dionízia de Almeida Matos, Mariana Victória Irume, Maria Pires Martins	Luiz Souza Coelho et al, upubl. data
1926	Brazil	Pará	Itaituba	MI08_3	Terra Firme	-5.80068	-57.4085	0.5	single	10	2013	Luiz de Souza Coelho, Diógenes de Andrade Lima Filho, Iêda Leão do Amaral, Francisca Dionízia de Almeida Matos, Mariana Victória Irume, Maria Pires Martins	Luiz Souza Coelho et al, upubl. data
1927	Brazil	Pará	Itaituba	MI08_4	Terra Firme	-5.82618	-57.4214	0.5	single	10	2013	Luiz de Souza Coelho, Diógenes de Andrade Lima Filho, Iêda Leão do Amaral, Francisca Dionízia de Almeida Matos, Mariana Victória Irume, Maria Pires Martins	Luiz Souza Coelho et al, upubl. data
1928	Brazil	Pará	Itaituba	MI08_5	Terra Firme	-5.83644	-57.4264	0.5	single	10	2013	Luiz de Souza Coelho, Diógenes de Andrade Lima Filho, Iêda Leão do Amaral, Francisca Dionízia de Almeida Matos, Mariana Victória Irume, Maria Pires Martins	Luiz Souza Coelho et al, upubl. data
1929	Brazil	Pará	Itaituba	MI09_1	Terra Firme	-6.11134	-57.6586	0.5	single	10	2013	Luiz de Souza Coelho, Diógenes de Andrade Lima Filho, Iêda Leão do Amaral, Francisca Dionízia de Almeida Matos, Mariana Victória Irume, Maria Pires Martins	Luiz Souza Coelho et al, upubl. data
1930	Brazil	Pará	Itaituba	MI09_2	Terra Firme	-6.10512	-57.6676	0.5	single	10	2013	Luiz de Souza Coelho, Diógenes de Andrade Lima Filho, Iêda Leão do Amaral, Francisca Dionízia de Almeida Matos, Mariana Victória Irume, Maria Pires Martins	Luiz Souza Coelho et al, upubl. data
1931	Brazil	Pará	Itaituba	MI09_3	Terra Firme	-6.10002	-57.6749	0.5	single	10	2013	Luiz de Souza Coelho, Diógenes de Andrade Lima Filho, Iêda Leão do Amaral, Francisca Dionízia de Almeida Matos, Mariana Victória Irume, Maria Pires Martins	Luiz Souza Coelho et al, upubl. data
1932	Brazil	Pará	Itaituba	MI09_4	Terra Firme	-6.09341	-57.6846	0.5	single	10	2013	Luiz de Souza Coelho, Diógenes de Andrade Lima Filho, Iêda Leão do Amaral, Francisca Dionízia de Almeida Matos, Mariana Victória Irume, Maria Pires Martins	Luiz Souza Coelho et al, upubl. data
1933	Brazil	Pará	Itaituba	MI09_5	Terra Firme	-6.08721	-57.6932	0.5	single	10	2013	Luiz de Souza Coelho, Diógenes de Andrade Lima Filho, Iêda Leão do Amaral, Francisca Dionízia de Almeida Matos, Mariana Victória Irume, Maria Pires Martins	Luiz Souza Coelho et al, upubl. data
1934	Brazil	Pará	Itaituba	MI10_1	Terra Firme	-6.10828	-57.602	0.5	single	10	2013	Luiz de Souza Coelho, Diógenes de Andrade Lima Filho, Iêda Leão do Amaral, Francisca Dionízia de Almeida Matos, Mariana Victória Irume, Maria Pires Martins	Luiz Souza Coelho et al, upubl. data
1935	Brazil	Pará	Itaituba	MI10_2	Terra Firme	-6.10828	-57.602	0.5	single	10	2013	Luiz de Souza Coelho, Diógenes de Andrade Lima Filho, Iêda Leão do Amaral, Francisca Dionízia de Almeida Matos, Mariana Victória Irume, Maria Pires Martins	Luiz Souza Coelho et al, upubl. data
1936	Brazil	Pará	Itaituba	MI10_3	Terra Firme	-6.11749	-57.5945	0.5	single	10	2013	Luiz de Souza Coelho, Diógenes de Andrade Lima Filho, Iêda Leão do Amaral, Francisca Dionízia de Almeida Matos, Mariana Victória Irume, Maria Pires Martins	Luiz Souza Coelho et al, upubl. data
1937	Brazil	Pará	Itaituba	MI10_4	Terra Firme	-6.12562	-57.5878	0.5	single	10	2013	Luiz de Souza Coelho, Diógenes de Andrade Lima Filho, Iêda Leão do Amaral, Francisca Dionízia de Almeida Matos, Mariana Victória Irume, Maria Pires Martins	Luiz Souza Coelho et al, upubl. data
1938	Brazil	Pará	Itaituba	MI10_5	Terra Firme	-6.13371	-57.5813	0.5	single	10	2013	Luiz de Souza Coelho, Diógenes de Andrade Lima Filho, Iêda Leão do Amaral, Francisca Dionízia de Almeida Matos, Mariana Victória Irume, Maria Pires Martins	Luiz Souza Coelho et al, upubl. data
1939	Brazil	Pará	Itaituba	MI11_1	Terra Firme	-5.84862	-57.2032	0.5	single	10	2013	Luiz de Souza Coelho, Diógenes de Andrade Lima Filho, Iêda Leão do Amaral, Francisca Dionízia de Almeida Matos, Mariana Victória Irume, Maria Pires Martins	Luiz Souza Coelho et al, upubl. data
1940	Brazil	Pará	Itaituba	MI11_2	Terra Firme	-5.84125	-57.1955	0.5	single	10	2013	Luiz de Souza Coelho, Diógenes de Andrade Lima Filho, Iêda Leão do Amaral, Francisca Dionízia de Almeida Matos, Mariana Victória Irume, Maria Pires Martins	Luiz Souza Coelho et al, upubl. data
1941	Brazil	Pará	Itaituba	MI11_3	Terra Firme	-5.83502	-57.1893	0.5	single	10	2013	Luiz de Souza Coelho, Diógenes de Andrade Lima Filho, Iêda Leão do Amaral, Francisca Dionízia de Almeida Matos, Mariana Victória Irume, Maria Pires Martins	Luiz Souza Coelho et al, upubl. data
1942	Brazil	Pará	Itaituba	MI11_4	Terra Firme	-5.82659	-57.1802	0.5	single	10	2013	Luiz de Souza Coelho, Diógenes de Andrade Lima Filho, Iêda Leão do Amaral, Francisca Dionízia de Almeida Matos, Mariana Victória Irume, Maria Pires Martins	Luiz Souza Coelho et al, upubl. data
1943	Brazil	Pará	Itaituba	MI11_5	Terra Firme	-5.81981	-57.1728	0.5	single	10	2013	Luiz de Souza Coelho, Diógenes de Andrade Lima Filho, Iêda Leão do Amaral, Francisca Dionízia de Almeida Matos, Mariana Victória Irume, Maria Pires Martins	Luiz Souza Coelho et al, upubl. data
1944	Brazil	Pará	Itaituba	MI12_1	Terra Firme	-5.43212	-56.8983	0.5	single	10	2013	Luiz de Souza Coelho, Diógenes de Andrade Lima Filho, Iêda Leão do Amaral, Francisca Dionízia de Almeida Matos, Mariana Victória Irume, Maria Pires Martins	Luiz Souza Coelho et al, upubl. data
1945	Brazil	Pará	Itaituba	MI12_2	Terra Firme	-5.42338	-56.8922	0.5	single	10	2013	Luiz de Souza Coelho, Diógenes de Andrade Lima Filho, Iêda Leão do Amaral, Francisca Dionízia de Almeida Matos, Mariana Victória Irume, Maria Pires Martins	Luiz Souza Coelho et al, upubl. data
1946	Brazil	Pará	Itaituba	MI12_3	Terra Firme	-5.41435	-56.8857	0.5	single	10	2013	Luiz de Souza Coelho, Diógenes de Andrade Lima Filho, Iêda Leão do Amaral, Francisca Dionízia de Almeida Matos, Mariana Victória Irume, Maria Pires Martins	Luiz Souza Coelho et al, upubl. data
1947	Brazil	Pará	Itaituba	MI12_4	Terra Firme	-5.40538	-56.8796	0.5	single	10	2013	Luiz de Souza Coelho, Diógenes de Andrade Lima Filho, Iêda Leão do Amaral, Francisca Dionízia de Almeida Matos, Mariana Victória Irume, Maria Pires Martins	Luiz Souza Coelho et al, upubl. data
1948	Brazil	Pará	Itaituba	MI12_5	Terra Firme	-5.39731	-56.874	0.5	single	10	2013	Luiz de Souza Coelho, Diógenes de Andrade Lima Filho, Iêda Leão do Amaral, Francisca Dionízia de Almeida Matos, Mariana Victória Irume, Maria Pires Martins	Luiz Souza Coelho et al, upubl. data
1949	Brazil	Pará	Itaituba	MU01_1	Terra Firme	-5.07165	-56.8553	0.5	single	10	2013	Luiz de Souza Coelho, Diógenes de Andrade Lima Filho, Iêda Leão do Amaral, Francisca Dionízia de Almeida Matos, Mariana Victória Irume, Maria Pires Martins	Luiz Souza Coelho et al, upubl. data
1950	Brazil	Pará	Itaituba	MU01_2	Terra Firme	-5.06649	-56.8648	0.5	single	10	2013	Luiz de Souza Coelho, Diógenes de Andrade Lima Filho, Iêda Leão do Amaral, Francisca Dionízia de Almeida Matos, Mariana Victória Irume, Maria Pires Martins	Luiz Souza Coelho et al, upubl. data
1951	Brazil	Pará	Itaituba	MU01_3	Terra Firme	-5.06123	-56.8745	0.5	single	10	2013	Luiz de Souza Coelho, Diógenes de Andrade Lima Filho, Iêda Leão do Amaral, Francisca Dionízia de Almeida Matos, Mariana Victória Irume, Maria Pires Martins	Luiz Souza Coelho et al, upubl. data
1952	Brazil	Pará	Itaituba	MU01_4	Terra Firme	-5.05609	-56.8839	0.5	single	10	2013	Luiz de Souza Coelho, Diógenes de Andrade Lima Filho, Iêda Leão do Amaral, Francisca Dionízia de Almeida Matos, Mariana Victória Irume, Maria Pires Martins	Luiz Souza Coelho et al, upubl. data
1953	Brazil	Pará	Itaituba	MU01_5	Terra Firme	-5.05095	-56.8933	0.5	single	10	2013	Luiz de Souza Coelho, Diógenes de Andrade Lima Filho, Iêda Leão do Amaral, Francisca Dionízia de Almeida Matos, Mariana Victória Irume, Maria Pires Martins	Luiz Souza Coelho et al, upubl. data
1954	Brazil	Pará	Itaituba	MU02_1	Terra Firme	-5.22954	-56.9331	0.5	single	10	2013	Luiz de Souza Coelho, Diógenes de Andrade Lima Filho, Iêda Leão do Amaral, Francisca Dionízia de Almeida Matos, Mariana Victória Irume, Maria Pires Martins	Luiz Souza Coelho et al, upubl. data
1955	Brazil	Pará	Itaituba	MU02_2	Terra Firme	-5.23749	-56.9245	0.5	single	10	2013	Luiz de Souza Coelho, Diógenes de Andrade Lima Filho, Iêda Leão do Amaral, Francisca Dionízia de Almeida Matos, Mariana Victória Irume, Maria Pires Martins	Luiz Souza Coelho et al, upubl. data
1956	Brazil	Pará	Itaituba	MU02_3	Terra Firme	-5.24442	-56.917	0.5	single	10	2013	Luiz de Souza Coelho, Diógenes de Andrade Lima Filho, Iêda Leão do Amaral, Francisca Dionízia de Almeida Matos, Mariana Victória Irume, Maria Pires Martins	Luiz Souza Coelho et al, upubl. data
1957	Brazil	Pará	Itaituba	MU02_4	Terra Firme	-5.25134	-56.9089	0.5	single	10	2013	Luiz de Souza Coelho, Diógenes de Andrade Lima Filho, Iêda Leão do Amaral, Francisca Dionízia de Almeida Matos, Mariana Victória Irume, Maria Pires Martins	Luiz Souza Coelho et al, upubl. data
1958	Brazil	Pará	Itaituba	MU02_5	Terra Firme	-5.2575	-56.9027	0.5	single	10	2013	Luiz de Souza Coelho, Diógenes de Andrade Lima Filho, Iêda Leão do Amaral, Francisca Dionízia de Almeida Matos, Mariana Victória Irume, Maria Pires Martins	Luiz Souza Coelho et al, upubl. data
1959	Venezuela	Bolivar	Guri, Ambar	GURI_01	Terra Firme	7.23914	-62.8191	0.6	single	10	2010	John Terborgh, Kenneth Feeley, Miles Silman	Terborgh, J., Feeley, K., Silman, M. R., Nuñez V, P. & Balukjan, N. (2006) Vegetation dynamics of predator-free land-bridge islands. Journal of Ecology, 94, 253-263.
1960	Venezuela	Bolivar	Guri, Chotacabra	GURI_02	Terra Firme	7.22767	-62.832	0.6	single	10	2010	John Terborgh, Kenneth Feeley, Miles Silman	Terborgh, J., Feeley, K., Silman, M. R., Nuñez V, P. & Balukjan, N. (2006) Vegetation dynamics of predator-free land-bridge islands. Journal of Ecology, 94, 253-263.
1961	Venezuela	Bolivar	Guri, Cola	GURI_03	Terra Firme	7.235	-62.836	1	single	10	2010	John Terborgh, Kenneth Feeley, Miles Silman	Terborgh, J., Feeley, K., Silman, M. R., Nuñez V, P. & Balukjan, N. (2006) Vegetation dynamics of predator-free land-bridge islands. Journal of Ecology, 94, 253-263.
1962	Venezuela	Bolivar	Guri, Colon	GURI_04	Terra Firme	7.247	-62.8275	0.6	single	10	2010	John Terborgh, Kenneth Feeley, Miles Silman	Terborgh, J., Feeley, K., Silman, M. R., Nuñez V, P. & Balukjan, N. (2006) Vegetation dynamics of predator-free land-bridge islands. Journal of Ecology, 94, 253-263.
1963	Venezuela	Bolivar	Guri, Danta Machado	GURI_05	Terra Firme	7.3535	-62.8763	0.6	single	10	2010	John Terborgh, Kenneth Feeley, Miles Silman	Terborgh, J., Feeley, K., Silman, M. R., Nuñez V, P. & Balukjan, N. (2006) Vegetation dynamics of predator-free land-bridge islands. Journal of Ecology, 94, 253-263.
1964	Venezuela	Bolivar	Guri, Grande	GURI_06	Terra Firme	7.3225	-62.8426	0.6	single	10	2010	John Terborgh, Kenneth Feeley, Miles Silman	Terborgh, J., Feeley, K., Silman, M. R., Nuñez V, P. & Balukjan, N. (2006) Vegetation dynamics of predator-free land-bridge islands. Journal of Ecology, 94, 253-263.
1965	Venezuela	Bolivar	Guri, Iguana	GURI_07	Terra Firme	7.23833	-62.8382	0.7	single	10	2010	John Terborgh, Kenneth Feeley, Miles Silman	Terborgh, J., Feeley, K., Silman, M. R., Nuñez V, P. & Balukjan, N. (2006) Vegetation dynamics of predator-free land-bridge islands. Journal of Ecology, 94, 253-263.
1966	Venezuela	Bolivar	Guri, Lomo	GURI_08	Terra Firme	7.33397	-62.8387	0.6	single	10	2010	John Terborgh, Kenneth Feeley, Miles Silman	Terborgh, J., Feeley, K., Silman, M. R., Nuñez V, P. & Balukjan, N. (2006) Vegetation dynamics of predator-free land-bridge islands. Journal of Ecology, 94, 253-263.
1967	Venezuela	Bolivar	Guri, Mainland	GURI_09	Terra Firme	7.3255	-62.8607	0.6	single	10	2010	John Terborgh, Kenneth Feeley, Miles Silman	Terborgh, J., Feeley, K., Silman, M. R., Nuñez V, P. & Balukjan, N. (2006) Vegetation dynamics of predator-free land-bridge islands. Journal of Ecology, 94, 253-263.
1968	Venezuela	Bolivar	Guri, Panorama	GURI_10	Terra Firme	7.20183	-62.8312	0.6	single	10	2010	John Terborgh, Kenneth Feeley, Miles Silman	Terborgh, J., Feeley, K., Silman, M. R., Nuñez V, P. & Balukjan, N. (2006) Vegetation dynamics of predator-free land-bridge islands. Journal of Ecology, 94, 253-263.
1969	Venezuela	Bolivar	R.F. Sifontes, Imataca 1	IMA_01	Terra Firme	7.44236	-61.1699	1	single	10	2013	Gerardo Aymard	Lopez-Gonzalez, G., Lewis, S. L., Burkitt, M., T.R., B. & Phillips, O. L. (2009) ForestPlots.net Database. www.forestplots.net.
1970	Venezuela	Bolivar	R.F. Sifontes, Imataca 2	IMA_02	Terra Firme	7.45296	-61.1692	1	single	10	2013	Gerardo Aymard	Lopez-Gonzalez, G., Lewis, S. L., Burkitt, M., T.R., B. & Phillips, O. L. (2009) ForestPlots.net Database. www.forestplots.net.
1971	Venezuela	Bolivar	R.F. Sifontes, Imataca 3	IMA_03	Terra Firme	7.45296	-61.1692	1	single	10	2014	Gerardo Aymard	Lopez-Gonzalez, G., Lewis, S. L., Burkitt, M., T.R., B. & Phillips, O. L. (2009) ForestPlots.net Database. www.forestplots.net.
1972	Venezuela	Bolivar	R.F. Sifontes, Imataca 4	IMA_04	Terra Firme	7.61738	-61.2485	1	single	10	2014	Gerardo Aymard	Lopez-Gonzalez, G., Lewis, S. L., Burkitt, M., T.R., B. & Phillips, O. L. (2009) ForestPlots.net Database. www.forestplots.net.
1973	Venezuela	Amazonas	Puerto Ayacucho, Chiparito 1	PTA_05	Terra Firme	5.83842	-67.4528	1	single	10	2014	Gerardo Aymard	Lopez-Gonzalez, G., Lewis, S. L., Burkitt, M., T.R., B. & Phillips, O. L. (2009) ForestPlots.net Database. www.forestplots.net.
1974	Venezuela	Amazonas	Puerto Ayacucho, La Moralita 2	PTA_06	Terra Firme	5.83607	-67.4496	1	single	10	2014	Gerardo Aymard	Lopez-Gonzalez, G., Lewis, S. L., Burkitt, M., T.R., B. & Phillips, O. L. (2009) ForestPlots.net Database. www.forestplots.net.
1975	Venezuela	Amazonas	Puerto Ayacucho, Socorro de Galipero 1	PTA_07	Terra Firme	5.7764	-67.4599	1	single	10	2013	Gerardo Aymard	Lopez-Gonzalez, G., Lewis, S. L., Burkitt, M., T.R., B. & Phillips, O. L. (2009) ForestPlots.net Database. www.forestplots.net.
1976	Venezuela	Amazonas	Puerto Ayacucho, Socorro de Galipero 2	PTA_08	Terra Firme	5.77646	-67.4581	1	single	10	2013	Gerardo Aymard	Lopez-Gonzalez, G., Lewis, S. L., Burkitt, M., T.R., B. & Phillips, O. L. (2009) ForestPlots.net Database. www.forestplots.net.
1978	Brazil	Acre	Reserva Florestal Humaita	RFH_01	Terra Firme	-9.75053	-67.6719	1	single	10	2014	Marcos Silveira, Jon Lloyd, Oliver Phillips	Lopez-Gonzalez, G., Lewis, S. L., Burkitt, M., T.R., B. & Phillips, O. L. (2009) ForestPlots.net Database. www.forestplots.net.
1986	Brazil	Pará	Cachoeira Porteira, Rio Cachipacoré	CACH_01	Terra Firme	-0.566411	-56.731	1	single	10	2004	Luiz de Souza Coelho, Juan David Cardenas Revilla, Iêda Leão do Amaral, Francisca Dionízia de Almeida Matos, Diógenes de Andrade Lima Filho, Emanuelle de Sousa Farias	Lima Filho, D. A., Revilla, J., Amaral, I. L., Matos, F. D. A., Coelho, L. S., Ramos, J. F., Silva, G. B. & Guedes, J. O. (2004) Aspectos florísticos de 13 hectares da área de Cachoeira Porteira-PA. Acta Amazonica, 34, 415-423.
1987	Brazil	Pará	Cachoeira Porteira, Rio Cachipacoré	CACH_02	Terra Firme	-0.512264	-56.6068	1	single	10	2004	Luiz de Souza Coelho, Juan David Cardenas Revilla, Iêda Leão do Amaral, Francisca Dionízia de Almeida Matos, Diógenes de Andrade Lima Filho, Emanuelle de Sousa Farias	Lima Filho, D. A., Revilla, J., Amaral, I. L., Matos, F. D. A., Coelho, L. S., Ramos, J. F., Silva, G. B. & Guedes, J. O. (2004) Aspectos florísticos de 13 hectares da área de Cachoeira Porteira-PA. Acta Amazonica, 34, 415-423.
1988	Brazil	Pará	Cachoeira Porteira, Rio Cachipacoré	CACH_03	Terra Firme	-0.575094	-56.7115	1	single	10	2004	Luiz de Souza Coelho, Juan David Cardenas Revilla, Iêda Leão do Amaral, Francisca Dionízia de Almeida Matos, Diógenes de Andrade Lima Filho, Emanuelle de Sousa Farias	Lima Filho, D. A., Revilla, J., Amaral, I. L., Matos, F. D. A., Coelho, L. S., Ramos, J. F., Silva, G. B. & Guedes, J. O. (2004) Aspectos florísticos de 13 hectares da área de Cachoeira Porteira-PA. Acta Amazonica, 34, 415-423.
1991	Brazil	Pará	Cachoeira Porteira, Rio Cachorro - Serra do Chapéu	CACH_06	Terra Firme	-1.0045	-57.1286	1	single	10	2004	Luiz de Souza Coelho, Juan David Cardenas Revilla, Iêda Leão do Amaral, Francisca Dionízia de Almeida Matos, Diógenes de Andrade Lima Filho, Emanuelle de Sousa Farias	Lima Filho, D. A., Revilla, J., Amaral, I. L., Matos, F. D. A., Coelho, L. S., Ramos, J. F., Silva, G. B. & Guedes, J. O. (2004) Aspectos florísticos de 13 hectares da área de Cachoeira Porteira-PA. Acta Amazonica, 34, 415-423.
1992	Brazil	Pará	Cachoeira Porteira, Rio Cachorro - Cachoeira de São Pedro	CACH_07	Terra Firme	-0.940683	-57.0301	1	single	10	2004	Luiz de Souza Coelho, Juan David Cardenas Revilla, Iêda Leão do Amaral, Francisca Dionízia de Almeida Matos, Diógenes de Andrade Lima Filho, Emanuelle de Sousa Farias	Lima Filho, D. A., Revilla, J., Amaral, I. L., Matos, F. D. A., Coelho, L. S., Ramos, J. F., Silva, G. B. & Guedes, J. O. (2004) Aspectos florísticos de 13 hectares da área de Cachoeira Porteira-PA. Acta Amazonica, 34, 415-423.
1993	Brazil	Pará	Cachoeira Porteira, Rio Cachorro	CACH_08	Terra Firme	-0.892583	-57.0341	1	single	10	2004	Luiz de Souza Coelho, Juan David Cardenas Revilla, Iêda Leão do Amaral, Francisca Dionízia de Almeida Matos, Diógenes de Andrade Lima Filho, Emanuelle de Sousa Farias	Lima Filho, D. A., Revilla, J., Amaral, I. L., Matos, F. D. A., Coelho, L. S., Ramos, J. F., Silva, G. B. & Guedes, J. O. (2004) Aspectos florísticos de 13 hectares da área de Cachoeira Porteira-PA. Acta Amazonica, 34, 415-423.
1995	Brazil	Pará	Cachoeira Porteira, Rio Mapuera - margem esquerda	CACH_10	Terra Firme	-1.09525	-57.2849	1	single	10	2004	Luiz de Souza Coelho, Juan David Cardenas Revilla, Iêda Leão do Amaral, Francisca Dionízia de Almeida Matos, Diógenes de Andrade Lima Filho, Emanuelle de Sousa Farias	Lima Filho, D. A., Revilla, J., Amaral, I. L., Matos, F. D. A., Coelho, L. S., Ramos, J. F., Silva, G. B. & Guedes, J. O. (2004) Aspectos florísticos de 13 hectares da área de Cachoeira Porteira-PA. Acta Amazonica, 34, 415-423.
1996	Brazil	Pará	Cachoeira Porteira, Rio Mapuera - margem direita	CACH_11	Terra Firme	-1.09177	-57.3074	1	single	10	2004	Luiz de Souza Coelho, Juan David Cardenas Revilla, Iêda Leão do Amaral, Francisca Dionízia de Almeida Matos, Diógenes de Andrade Lima Filho, Emanuelle de Sousa Farias	Lima Filho, D. A., Revilla, J., Amaral, I. L., Matos, F. D. A., Coelho, L. S., Ramos, J. F., Silva, G. B. & Guedes, J. O. (2004) Aspectos florísticos de 13 hectares da área de Cachoeira Porteira-PA. Acta Amazonica, 34, 415-423.
1997	Brazil	Pará	Cachoeira Porteira, Rio Mapuera - Igarapé Água Fria	CACH_12	Terra Firme	-1.14193	-57.2785	1	single	10	2004	Luiz de Souza Coelho, Juan David Cardenas Revilla, Iêda Leão do Amaral, Francisca Dionízia de Almeida Matos, Diógenes de Andrade Lima Filho, Emanuelle de Sousa Farias	Lima Filho, D. A., Revilla, J., Amaral, I. L., Matos, F. D. A., Coelho, L. S., Ramos, J. F., Silva, G. B. & Guedes, J. O. (2004) Aspectos florísticos de 13 hectares da área de Cachoeira Porteira-PA. Acta Amazonica, 34, 415-423.
1998	Brazil	Pará	Cachoeira Porteira, Rio Mapuera - Igarapé São Francisco	CACH_13	Terra Firme	-1.0533	-57.349	1	single	10	2004	Luiz de Souza Coelho, Juan David Cardenas Revilla, Iêda Leão do Amaral, Francisca Dionízia de Almeida Matos, Diógenes de Andrade Lima Filho, Emanuelle de Sousa Farias	Lima Filho, D. A., Revilla, J., Amaral, I. L., Matos, F. D. A., Coelho, L. S., Ramos, J. F., Silva, G. B. & Guedes, J. O. (2004) Aspectos florísticos de 13 hectares da área de Cachoeira Porteira-PA. Acta Amazonica, 34, 415-423.
1999	Brazil	Pará	Cachoeira Porteira, Rio Mapuera - margem direita	CACH_14	Terra Firme	-0.793408	-57.7388	1	single	10	2004	Luiz de Souza Coelho, Juan David Cardenas Revilla, Iêda Leão do Amaral, Francisca Dionízia de Almeida Matos, Diógenes de Andrade Lima Filho, Emanuelle de Sousa Farias	Lima Filho, D. A., Revilla, J., Amaral, I. L., Matos, F. D. A., Coelho, L. S., Ramos, J. F., Silva, G. B. & Guedes, J. O. (2004) Aspectos florísticos de 13 hectares da área de Cachoeira Porteira-PA. Acta Amazonica, 34, 415-423.
2000	Brazil	Pará	Cachoeira Porteira, Rio Mapuera - margem esquerda	CACH_15	Terra Firme	-0.768989	-57.8047	1	single	10	2004	Luiz de Souza Coelho, Juan David Cardenas Revilla, Iêda Leão do Amaral, Francisca Dionízia de Almeida Matos, Diógenes de Andrade Lima Filho, Emanuelle de Sousa Farias	Lima Filho, D. A., Revilla, J., Amaral, I. L., Matos, F. D. A., Coelho, L. S., Ramos, J. F., Silva, G. B. & Guedes, J. O. (2004) Aspectos florísticos de 13 hectares da área de Cachoeira Porteira-PA. Acta Amazonica, 34, 415-423.
2001	Brazil	Amazonas	Município de Apuí - Vicinal Lacerda	APUI_01	Terra Firme	-6.80891	-59.68	1	single	10	2004	Juan David Cardenas Revilla, Luiz de Souza Coelho, Diógenes de Andrade Lima Filho, Emanuelle de Sousa Farias, José Ferreira Ramos	Revilla et al unpubl
2002	Brazil	Amazonas	Município de Apuí - Vicinal Lacerda	APUI_02	Terra Firme	-7.39507	-60.0085	1	single	10	2004	Juan David Cardenas Revilla, Luiz de Souza Coelho, Diógenes de Andrade Lima Filho, Emanuelle de Sousa Farias, José Ferreira Ramos	Revilla et al unpubl
2003	Brazil	Amazonas	Município de Apuí - Vicinal Lacerda	APUI_03	Terra Firme	-7.10519	-59.9335	1	single	10	2004	Juan David Cardenas Revilla, Luiz de Souza Coelho, Diógenes de Andrade Lima Filho, Emanuelle de Sousa Farias, José Ferreira Ramos	Revilla et al unpubl
2004	Brazil	Amazonas	Município de Presidente Figueiredo - Igarapé das Lages, BR - 174, Km 115	PRESF_01	Terra Firme	-1.99477	-60.0302	1	single	10	2004	Juan David Cardenas Revilla, Luiz de Souza Coelho, Diógenes de Andrade Lima Filho, Emanuelle de Sousa Farias, José Ferreira Ramos	Revilla et al unpubl
2005	Brazil	Pará	Município de Faro, Sítio João Monteiro	FARO_03	Terra Firme	-2.04276	-56.7045	1	single	10	2004	Juan David Cardenas Revilla, Luiz de Souza Coelho, Diógenes de Andrade Lima Filho, Emanuelle de Sousa Farias, José Ferreira Ramos	Revilla et al unpubl
2022	Brazil	Mato Grosso	Fazenda Pontal - Gaúcha do Norte	GAU_01	Igapo	-13.101	-53.394	1	single	10	2013	Beatriz S. Marimon, Ben Hur Marimon-Junior	Lopez-Gonzalez, G., Lewis, S. L., Burkitt, M., T.R., B. & Phillips, O. L. (2009) ForestPlots.net Database. www.forestplots.net.
2023	Brazil	Mato Grosso	Fazenda Arauna - Gaúcha do Norte	GAU_02	Terra Firme	-13.4277	-53.3077	1	single	10	2014	Beatriz S. Marimon, Ben Hur Marimon-Junior	Lopez-Gonzalez, G., Lewis, S. L., Burkitt, M., T.R., B. & Phillips, O. L. (2009) ForestPlots.net Database. www.forestplots.net.
2024	Brazil	Mato Grosso	Fazenda Maracaju - Gaúcha do Norte	GAU_04	Terra Firme	-13.0977	-53.352	1	single	10	2014	Beatriz S. Marimon, Ben Hur Marimon-Junior	Lopez-Gonzalez, G., Lewis, S. L., Burkitt, M., T.R., B. & Phillips, O. L. (2009) ForestPlots.net Database. www.forestplots.net.
2025	Brazil	Mato Grosso	Pousada Por do Sol - Gaúcha do Norte	GAU_05	Terra Firme	-12.981	-52.9237	1	single	10	2014	Beatriz S. Marimon, Ben Hur Marimon-Junior	Lopez-Gonzalez, G., Lewis, S. L., Burkitt, M., T.R., B. & Phillips, O. L. (2009) ForestPlots.net Database. www.forestplots.net.
2026	Brazil	Mato Grosso	Fazenda FDC - Gaúcha do Norte	GAU_06	Terra Firme	-13.3081	-53.4136	1	single	10	2015	Beatriz S. Marimon, Ben Hur Marimon-Junior	Lopez-Gonzalez, G., Lewis, S. L., Burkitt, M., T.R., B. & Phillips, O. L. (2009) ForestPlots.net Database. www.forestplots.net.
2033	Brazil	Mato Grosso	Fazenda Figueira Branca - Porto Alegre do Norte	POA_01	Terra Firme	-10.9585	-52.1721	1	single	10	2014	Beatriz S. Marimon, Ben Hur Marimon-Junior	Lopez-Gonzalez, G., Lewis, S. L., Burkitt, M., T.R., B. & Phillips, O. L. (2009) ForestPlots.net Database. www.forestplots.net.
2035	Brazil	Mato Grosso	Fazenda Continental - Sinop	SIP_01	Terra Firme	-11.4112	-55.3247	1	single	10	2014	Beatriz S. Marimon, Ben Hur Marimon-Junior	Lopez-Gonzalez, G., Lewis, S. L., Burkitt, M., T.R., B. & Phillips, O. L. (2009) ForestPlots.net Database. www.forestplots.net.
2041	Venezuela	Amazonas	Caño San Miguel	CSM_01	Terra Firme	2.58333	-67.1167	1	single	10	1991	Gerardo Aymard	Aymard unpubl data
2044	Peru	Maranon	GotasDeAgua1	GDAQ_01	Terra Firme	-5.67983	-78.7669	0.5	single	10	2017	José Luis Marcelo Pena, Kyle Dexter, Toby Pennington	Dexter et al unpubl
[truncated: 309 more rows]

## Sheet: Table3_Habitat_Associations
Species	maxHab	p.value	i.value
[truncated: 1,666 more rows]
